# Supplementary material for: Uncovering the mechanism of anthocyanin accumulation in a purple-leaved variety of foxtail millet (Setaria italica) by transcriptome analysis
Source: PeerJ. 2022 Oct 3;10:e14099. doi: 10.7717/peerj.14099 (PMC9536322; doi:10.7717/peerj.14099)
Supplement: Table S5 [file peerj-10-14099-s008.xlsx]

## Sheet: Anthocyanin 
Seedling Stage	PH=1		PH=4.5					Seedling Stage
Variety	A520	A700	A520	A700	A	contentmg/g		Variety	A527
100-1	0.566	0.45	0.843	1.053	0.326	0.0272192		100-1	0.585
100-2	0.583	0.518	0.839	1.047	0.273	0.022794		100-2	0.557
100-3	0.641	0.521	0.85	1.053	0.323	0.0269687		100-3	0.578
YG-1	0.378	0.469	0.712	0.947	0.144	0.0120232		YG-1	0.425
YG-2	0.421	0.527	0.643	0.887	0.138	0.0115222		YG-2	0.433
YG-3	0.402	0.496	0.628	0.849	0.127	0.0106038		YG-3	0.409
maturing Stage	PH=1		PH=4.5	100-4/5/6 ten times dilution				maturing Stage		100-4/5/6 Five times dilution
Variety	A520	A700	A520	A700	A	contentmg/g		Variety	A527
100-1	2.436	0.702	1.423	1.031	1.342	0.11205		100-1	3
100-2	2.486	0.71	1.321	0.924	1.379	0.115139		100-2	3
100-3	2.306	0.637	1.1	0.765	1.334	0.111382		100-3	3
100-4	0.305	0.096	0.217	0.128	0.12	0.100193		100-4	1.029
100-5	0.287	0.089	0.234	0.153	0.117	0.0976885		100-5	1.085
100-6	0.264	0.077	0.177	0.1	0.11	0.0918439		100-6	1.126
YG-1	0.787	0.663	0.984	1.132	0.272	0.0227105		YG-1	0.812
YG-2	0.854	0.714	0.938	1.098	0.3	0.0250483		YG-2	0.828
YG-3	0.731	0.616	0.926	1.102	0.291	0.0242969		YG-3	0.802
Seedling Stage	PH=1		PH=4.5					Seedling Stage
	A520	A700	A520	A700	A	content mg/g		Variety	A527	contentmg/g
100-1	0.566	0.45	0.843	1.053	0.116	0.00968535		100-1	0.585	0.114594
100-2	0.598	0.502	0.839	1.047	0.096	0.00801546		100-2	0.557	0.109109
100-3	0.641	0.521	0.85	1.053	0.12	0.0100193		100-3	0.578	0.113223
YG-1	0.378	0.469	0.712	0.947	-0.091	-0.00759799		YG-1	0.425	0.0832522
YG-2	0.421	0.527	0.643	0.887	-0.106	-0.00885041		YG-2	0.433	0.0848193
YG-3	0.402	0.496	0.628	0.849	-0.094	-0.00784848		YG-3	0.409	0.080118
maturing Stage	PH=1		PH=4.5	100-4/5/6 Five times dilution				maturing Stage		100-4/5/6 Five times dilution
	A520	A700	A520	A700	A	contentmg/g		Variety	A527
100-1	2.436	0.702	1.423	1.031	1.734	0.144779		100-1	3
100-2	2.486	0.71	1.321	0.924	1.776	0.148286		100-2	3
100-3	2.306	0.637	1.1	0.765	1.669	0.139352		100-3	3
100-4	0.305	0.096	0.217	0.128	0.209	0.0174503		100-4	1.029
100-5	0.287	0.089	0.234	0.153	0.198	0.0165319		100-5	1.085
100-6	0.264	0.077	0.177	0.1	0.187	0.0156135		100-6	1.126
YG-1	0.787	0.663	0.984	1.132	0.124	0.0103533		YG-1	0.812
YG-2	0.854	0.714	0.938	1.098	0.14	0.0116892		YG-2	0.828
YG-3	0.731	0.616	0.926	1.102	0.115	0.00960186		YG-3	0.802
Seedling Stage	PH=1		PH=4.5
	A520	A700	A520	A700	A	contentmg/g	average	STD
YG-1	0.378	0.469	0.712	0.947	-0.091	-0.00759799
YG-2	0.421	0.527	0.643	0.887	-0.106	-0.00885041
YG-3	0.402	0.496	0.628	0.849	-0.094	-0.00784848	-0.00809896	0.000662716
100-1	0.566	0.45	0.843	1.053	0.116	0.00968535
100-2	0.598	0.502	0.839	1.047	0.096	0.00801546
100-3	0.641	0.521	0.85	1.053	0.12	0.0100193	0.00924005	0.00107359
maturing Stage	PH=1		PH=4.5	100-4/5/6 ten times dilution
	A520	A700	A520	A700	A	contentmg/g	average	STD
YG-1	0.787	0.663	0.984	1.132	0.124	0.0103533
YG-2	0.854	0.714	0.938	1.098	0.14	0.0116892
YG-3	0.731	0.616	0.926	1.102	0.115	0.00960186	0.0105481	0.00105723
100-4	0.305	0.096	0.217	0.128	0.209	0.174503
100-5	0.287	0.089	0.234	0.153	0.198	0.165319
100-6	0.264	0.077	0.177	0.1	0.187	0.156135	0.165319	0.00918439
Seedling Stage	PH=1		PH=4.5
	A520	A700	A520	A700	A	contentmg/g	average	STD
YG-1	0.378	0.469	0.712	0.947	0.144	0.0120232
YG-2	0.421	0.527	0.643	0.887	0.138	0.0115222
YG-3	0.402	0.496	0.628	0.849	0.127	0.0106038	0.0113831	0.000719862
100-1	0.566	0.45	0.843	1.053	0.326	0.0272192
100-2	0.598	0.502	0.839	1.047	0.304	0.0253823
100-3	0.641	0.521	0.85	1.053	0.323	0.0269687	0.0265234	0.000996118
maturing Stage	PH=1		PH=4.5	100-4/5/6 ten times dilution
	A520	A700	A520	A700	A	contentmg/g	average	STD
YG-1	0.787	0.663	0.984	1.132	0.272	0.0227105
YG-2	0.854	0.714	0.938	1.098	0.3	0.0250483
YG-3	0.731	0.616	0.926	1.102	0.291	0.0242969	0.0240186	0.00119351
100-4	0.305	0.096	0.217	0.128	0.12	0.100193
100-5	0.287	0.089	0.234	0.153	0.117	0.0976885
100-6	0.264	0.077	0.177	0.1	0.11	0.0918439	0.0965752	0.0042846

## Sheet: Pigment
1,2,3 SEEDLING STAGE，4,5,6MATURING STAGE
	A470	A646	A663	Ca	Cb	CT	CX-C	Content a	Content b	Content Chlorophyll	ContentX-C
YG-1	0.594	0.295	0.652	7.13197	2.65879	9.79076	1.28456	0.713197	0.265879	0.979076	0.128456
YG-2	0.572	0.279	0.608	6.63969	2.55803	9.19772	1.24128	0.663969	0.255803	0.919772	0.124128
YG-3	0.581	0.278	0.627	6.87449	2.44233	9.31682	1.32977	0.687449	0.244233	0.931682	0.132977
YG-4	2.65867	0.563733	2.44445	28.2626	-0.947632	27.315	11.6367	2.82626	-0.0947632	2.7315	1.16367
YG-5	2.65683	0.562933	2.4598	28.4523	-1.04095	27.4114	11.6684	2.84523	-0.104095	2.74114	1.16684
YG-6	2.65593	0.571333	2.4876	28.7681	-1.01169	27.7565	11.6466	2.87681	-0.101169	2.77565	1.16466
B100-1	0.465433	0.1335	0.40405	4.55832	0.654984	5.2133	1.66991	0.455832	0.0654984	0.52133	0.166991
B100-2	0.401033	0.1288	0.443233	5.04995	0.36328	5.41323	1.51414	0.504995	0.036328	0.541323	0.151414
B100-3	0.421933	0.1291	0.42077	4.77483	0.48231	5.25714	1.55528	0.477483	0.048231	0.525714	0.155528
B100-4	2.3959	0.4348	1.41563	16.0631	1.63189	17.695	9.49195	1.60631	0.163189	1.7695	0.949195
B100-5	2.02737	0.340033	0.997167	11.2199	1.82912	13.049	7.86222	1.12199	0.182912	1.3049	0.786222
B100-6	2.2217	0.36211	1.19223	13.5396	1.29234	14.832	8.92149	1.35396	0.129234	1.4832	0.892149
Seedling Stage
	Content（Chlorophyll）	Average	STD		Content（X-C）	Average	STD
YG-1	0.979076	0.94351	0.0313714		0.128456	0.12852	0.00442503
YG-2	0.919772				0.124128
YG-3	0.931682				0.132977
B100-1	0.52133	0.529456	0.0105087		0.166991	0.157978	0.0080721
B100-2	0.541323				0.151414
B100-3	0.525714				0.155528
maturing Stage
YG-4	2.7315	2.74943	0.023211		1.16367	1.16506	0.00161935
YG-5	2.74114				1.16684
YG-6	2.77565				1.16466
B100-4	1.7695	1.5192	0.23438		0.949195	0.875856	0.0826993
B100-5	1.3049				0.786222
B100-6	1.4832				0.892149
