# Supplementary material for: Uncovering the mechanism of anthocyanin accumulation in a purple-leaved variety of foxtail millet (Setaria italica) by transcriptome analysis
Source: PeerJ. 2022 Oct 3;10:e14099. doi: 10.7717/peerj.14099 (PMC9536322; doi:10.7717/peerj.14099)
Supplement: Table S8 [file peerj-10-14099-s011.xls]

## Sheet: p1_p2_p3_vs_g1_g2_g3.topGO
#Domain	GO_ID	Term	Annotated	Significant	Expected	KS	Gene
Biological Process	GO:0006468	protein phosphorylation	1437	54	43.34	1.4e-05	Seita.1G095300;Seita.1G243900;Seita.1G347900;Seita.1G364400;Seita.2G097500;Seita.2G109300;Seita.2G342300;Seita.3G090400;Seita.3G393000;Seita.3G408600;Seita.4G019700;Seita.4G168500;Seita.4G252400;Seita.5G006400;Seita.5G015900;Seita.5G079800;Seita.5G105200;Seita.5G105900;Seita.5G106500;Seita.5G106700;Seita.5G203800;Seita.5G203900;Seita.5G281400;Seita.5G409000;Seita.6G093000;Seita.6G244100;Seita.7G0…
Biological Process	GO:0018874	benzoate metabolic process	7	0	0.21	0.00016	--
Biological Process	GO:0080024	indolebutyric acid metabolic process	9	0	0.27	0.00034	--
Biological Process	GO:0035235	ionotropic glutamate receptor signaling pathway	17	0	0.51	0.00043	--
Biological Process	GO:0071475	cellular hyperosmotic salinity response	6	0	0.18	0.00056	--
Biological Process	GO:0048873	homeostasis of number of cells within a tissue	5	1	0.15	0.00069	Seita.2G035000
Biological Process	GO:0010167	response to nitrate	41	1	1.24	0.00142	Seita.3G300700
Biological Process	GO:0010189	vitamin E biosynthetic process	21	2	0.63	0.00171	Seita.8G149600;Seita.8G150700
Biological Process	GO:0009773	photosynthetic electron transport in photosystem I	39	2	1.18	0.00215	Seita.3G249600;Seita.9G567200
Biological Process	GO:0015781	pyrimidine nucleotide-sugar transport	9	2	0.27	0.00333	Seita.3G043600;Seita.4G246700
Biological Process	GO:0009072	aromatic amino acid family metabolic process	159	7	4.8	0.00378	Seita.1G240200;Seita.1G254000;Seita.6G189300;Seita.6G251100;Seita.7G006700;Seita.8G169200;Seita.9G348400
Biological Process	GO:0010035	response to inorganic substance	1062	26	32.03	0.00395	Seita.1G124100;Seita.2G255900;Seita.2G396200;Seita.2G435700;Seita.3G043600;Seita.3G089100;Seita.3G235000;Seita.3G300700;Seita.4G246700;Seita.5G018600;Seita.5G144400;Seita.5G319100;Seita.6G189300;Seita.6G200000;Seita.7G330200;Seita.8G029600;Seita.8G123900;Seita.8G227100;Seita.9G120300;Seita.9G298200;Seita.9G331900;Seita.9G346800;Seita.9G460100;Seita.9G475300;Setaria_italica_newGene_2770;Setaria_it…
Biological Process	GO:0009746	response to hexose	85	3	2.56	0.00416	Seita.2G056500;Seita.3G109600;Seita.9G516300
Biological Process	GO:0044267	cellular protein metabolic process	3671	78	110.71	0.00487	Seita.1G028400;Seita.1G095300;Seita.1G109900;Seita.1G243900;Seita.1G286000;Seita.1G347900;Seita.1G364400;Seita.2G056500;Seita.2G097200;Seita.2G097500;Seita.2G109300;Seita.2G255900;Seita.2G342300;Seita.3G090400;Seita.3G141800;Seita.3G249600;Seita.3G393000;Seita.3G408600;Seita.4G019700;Seita.4G060600;Seita.4G168500;Seita.4G252400;Seita.5G006400;Seita.5G015900;Seita.5G079800;Seita.5G084200;Seita.5G1…
Biological Process	GO:0009733	response to auxin	316	6	9.53	0.00507	Seita.1G028400;Seita.4G060600;Seita.4G101300;Seita.7G189300;Seita.7G258700;Seita.9G358800
Biological Process	GO:0006805	xenobiotic metabolic process	8	1	0.24	0.00552	Seita.5G229900
Biological Process	GO:0009812	flavonoid metabolic process	93	9	2.8	0.00675	Seita.1G000700;Seita.3G026900;Seita.4G043100;Seita.5G124300;Seita.5G237900;Seita.5G411500;Seita.7G195400;Seita.9G261500;Seita.9G516300
Biological Process	GO:0010380	regulation of chlorophyll biosynthetic process	11	0	0.33	0.00682	--
Biological Process	GO:0070301	cellular response to hydrogen peroxide	67	1	2.02	0.00715	Seita.1G124100
Biological Process	GO:0009696	salicylic acid metabolic process	61	0	1.84	0.00757	--
Biological Process	GO:0007167	enzyme linked receptor protein signaling pathway	55	0	1.66	0.00787	--
Biological Process	GO:0015749	monosaccharide transport	16	1	0.48	0.00815	Seita.9G306000
Biological Process	GO:0046890	regulation of lipid biosynthetic process	19	2	0.57	0.00846	Seita.2G044800;Seita.5G319100
Biological Process	GO:0006863	purine nucleobase transport	17	1	0.51	0.00874	Seita.3G357700
Biological Process	GO:0006457	protein folding	256	3	7.72	0.01002	Seita.2G255900;Seita.6G200000;Seita.9G120300
Biological Process	GO:0032870	cellular response to hormone stimulus	489	8	14.75	0.01042	Seita.1G028400;Seita.1G095300;Seita.3G109200;Seita.4G101300;Seita.4G235600;Seita.5G018600;Seita.5G314500;Seita.7G258700
Biological Process	GO:0071495	cellular response to endogenous stimulus	489	8	14.75	0.01042	Seita.1G028400;Seita.1G095300;Seita.3G109200;Seita.4G101300;Seita.4G235600;Seita.5G018600;Seita.5G314500;Seita.7G258700
Biological Process	GO:0048585	negative regulation of response to stimulus	139	2	4.19	0.01063	Seita.5G018600;Seita.8G169200
Biological Process	GO:0006559	L-phenylalanine catabolic process	14	1	0.42	0.01071	Seita.1G240200
Biological Process	GO:1902222	erythrose 4-phosphate/phosphoenolpyruvate family amino acid catabolic process	14	1	0.42	0.01071	Seita.1G240200
Biological Process	GO:0044238	primary metabolic process	9961	260	300.42	0.01144	Seita.1G000700;Seita.1G028400;Seita.1G057700;Seita.1G064400;Seita.1G095300;Seita.1G106300;Seita.1G109900;Seita.1G113400;Seita.1G137900;Seita.1G167200;Seita.1G194100;Seita.1G199600;Seita.1G225800;Seita.1G232800;Seita.1G240200;Seita.1G243900;Seita.1G244900;Seita.1G254000;Seita.1G286000;Seita.1G339600;Seita.1G347900;Seita.1G348500;Seita.1G364400;Seita.2G044800;Seita.2G056500;Seita.2G068600;Seita.2G0…
Biological Process	GO:0019941	modification-dependent protein catabolic process	259	5	7.81	0.01175	Seita.1G109900;Seita.2G097200;Seita.5G084200;Seita.7G259700;Seita.8G123900
Biological Process	GO:0043632	modification-dependent macromolecule catabolic process	259	5	7.81	0.01175	Seita.1G109900;Seita.2G097200;Seita.5G084200;Seita.7G259700;Seita.8G123900
Biological Process	GO:0015786	UDP-glucose transport	7	2	0.21	0.01185	Seita.3G043600;Seita.4G246700
Biological Process	GO:0010541	acropetal auxin transport	17	1	0.51	0.01193	Seita.7G258700
Biological Process	GO:0046686	response to cadmium ion	494	9	14.9	0.01234	Seita.2G255900;Seita.2G396200;Seita.2G435700;Seita.5G144400;Seita.6G189300;Seita.8G227100;Seita.9G331900;Seita.9G346800;Setaria_italica_newGene_910
Biological Process	GO:0006511	ubiquitin-dependent protein catabolic process	256	5	7.72	0.01313	Seita.1G109900;Seita.2G097200;Seita.5G084200;Seita.7G259700;Seita.8G123900
Biological Process	GO:0010041	response to iron(III) ion	8	1	0.24	0.01396	Seita.3G089100
Biological Process	GO:0071071	regulation of phospholipid biosynthetic process	4	1	0.12	0.01414	Seita.2G044800
Biological Process	GO:0010322	regulation of isopentenyl diphosphate biosynthetic process, methylerythritol 4-phosphate pathway	4	1	0.12	0.01414	Seita.2G044800
Biological Process	GO:0042546	cell wall biogenesis	159	7	4.8	0.01455	Seita.1G123500;Seita.3G235400;Seita.4G081100;Seita.5G319100;Seita.6G251100;Seita.9G472700;Seita.9G560500
Biological Process	GO:0042981	regulation of apoptotic process	6	0	0.18	0.0146	--
Biological Process	GO:0043066	negative regulation of apoptotic process	6	0	0.18	0.0146	--
Biological Process	GO:0051512	positive regulation of unidimensional cell growth	6	0	0.18	0.01488	--
Biological Process	GO:0048639	positive regulation of developmental growth	6	0	0.18	0.01488	--
Biological Process	GO:0007178	transmembrane receptor protein serine/threonine kinase signaling pathway	30	0	0.9	0.01529	--
Biological Process	GO:0030307	positive regulation of cell growth	9	0	0.27	0.01552	--
Biological Process	GO:0009559	embryo sac central cell differentiation	30	0	0.9	0.01554	--
Biological Process	GO:0010197	polar nucleus fusion	30	0	0.9	0.01554	--
Biological Process	GO:0006275	regulation of DNA replication	105	1	3.17	0.01601	Seita.6G244100
Biological Process	GO:0048583	regulation of response to stimulus	420	8	12.67	0.01643	Seita.3G109200;Seita.3G260900;Seita.4G101300;Seita.5G018600;Seita.5G314500;Seita.7G258700;Seita.8G169200;Seita.9G516300
Biological Process	GO:0009734	auxin-activated signaling pathway	186	3	5.61	0.01691	Seita.1G028400;Seita.4G101300;Seita.7G258700
Biological Process	GO:0071365	cellular response to auxin stimulus	186	3	5.61	0.01691	Seita.1G028400;Seita.4G101300;Seita.7G258700
Biological Process	GO:0072528	pyrimidine-containing compound biosynthetic process	148	1	4.46	0.01693	Seita.7G022800
Biological Process	GO:0006096	glycolytic process	149	4	4.49	0.01756	Seita.3G109600;Seita.5G144400;Seita.6G036000;Setaria_italica_newGene_910
Biological Process	GO:0006508	proteolysis	879	29	26.51	0.01821	Seita.1G000700;Seita.1G109900;Seita.1G232800;Seita.2G097200;Seita.2G327400;Seita.2G365800;Seita.3G067600;Seita.3G120900;Seita.4G013400;Seita.4G078600;Seita.4G132600;Seita.5G084200;Seita.5G312300;Seita.7G072400;Seita.7G259700;Seita.7G324500;Seita.8G091000;Seita.8G123900;Seita.8G162400;Seita.8G169200;Seita.9G081900;Seita.9G262900;Seita.9G303200;Seita.9G349500;Seita.9G472700;Setaria_italica_newGene_…
Biological Process	GO:0006655	phosphatidylglycerol biosynthetic process	51	2	1.54	0.01882	Seita.7G006700;Seita.9G360000
Biological Process	GO:0006414	translational elongation	87	2	2.62	0.01892	Seita.1G286000;Seita.7G301700
Biological Process	GO:0046132	pyrimidine ribonucleoside biosynthetic process	33	1	1	0.01935	Seita.7G022800
Biological Process	GO:0046134	pyrimidine nucleoside biosynthetic process	33	1	1	0.01935	Seita.7G022800
Biological Process	GO:0000165	MAPK cascade	90	1	2.71	0.01936	Seita.1G095300
Biological Process	GO:0045927	positive regulation of growth	14	0	0.42	0.01956	--
Biological Process	GO:0043170	macromolecule metabolic process	7459	183	224.96	0.02002	Seita.1G000700;Seita.1G028400;Seita.1G095300;Seita.1G106300;Seita.1G109900;Seita.1G113400;Seita.1G137900;Seita.1G194100;Seita.1G199600;Seita.1G232800;Seita.1G243900;Seita.1G286000;Seita.1G347900;Seita.1G348500;Seita.1G364400;Seita.2G044800;Seita.2G056500;Seita.2G097200;Seita.2G097500;Seita.2G102900;Seita.2G109300;Seita.2G152200;Seita.2G168000;Seita.2G255900;Seita.2G327400;Seita.2G342300;Seita.2G3…
Biological Process	GO:0072527	pyrimidine-containing compound metabolic process	157	2	4.74	0.02017	Seita.7G022800;Seita.9G016000
Biological Process	GO:0010315	auxin efflux	33	2	1	0.02018	Seita.4G101300;Seita.7G258700
Biological Process	GO:0006281	DNA repair	355	7	10.71	0.02039	Seita.1G137900;Seita.6G244100;Seita.7G076400;Seita.7G253000;Seita.7G288800;Seita.7G294600;Setaria_italica_newGene_979
Biological Process	GO:0032508	DNA duplex unwinding	74	0	2.23	0.02073	--
Biological Process	GO:0032392	DNA geometric change	74	0	2.23	0.02073	--
Biological Process	GO:0043562	cellular response to nitrogen levels	15	1	0.45	0.02098	Seita.3G196200
Biological Process	GO:0010119	regulation of stomatal movement	60	2	1.81	0.02112	Seita.5G018600;Setaria_italica_newGene_2770
Biological Process	GO:0034755	iron ion transmembrane transport	15	0	0.45	0.02204	--
Biological Process	GO:0009757	hexose mediated signaling	9	1	0.27	0.02207	Seita.3G109600
Biological Process	GO:0071326	cellular response to monosaccharide stimulus	9	1	0.27	0.02207	Seita.3G109600
Biological Process	GO:0071331	cellular response to hexose stimulus	9	1	0.27	0.02207	Seita.3G109600
Biological Process	GO:0019760	glucosinolate metabolic process	95	5	2.87	0.02208	Seita.1G254000;Seita.3G249600;Seita.8G169200;Seita.9G061300;Seita.9G472700
Biological Process	GO:0019757	glycosinolate metabolic process	95	5	2.87	0.02208	Seita.1G254000;Seita.3G249600;Seita.8G169200;Seita.9G061300;Seita.9G472700
Biological Process	GO:0016143	S-glycoside metabolic process	95	5	2.87	0.02208	Seita.1G254000;Seita.3G249600;Seita.8G169200;Seita.9G061300;Seita.9G472700
Biological Process	GO:0010928	regulation of auxin mediated signaling pathway	42	2	1.27	0.0222	Seita.4G101300;Seita.7G258700
Biological Process	GO:0046209	nitric oxide metabolic process	6	0	0.18	0.0223	--
Biological Process	GO:0006809	nitric oxide biosynthetic process	6	0	0.18	0.0223	--
Biological Process	GO:0080036	regulation of cytokinin-activated signaling pathway	4	2	0.12	0.02262	Seita.3G109200;Seita.5G314500
Biological Process	GO:0071103	DNA conformation change	191	1	5.76	0.02279	Seita.1G137900
Biological Process	GO:0015706	nitrate transport	51	1	1.54	0.02303	Seita.3G300700
Biological Process	GO:0007568	aging	87	1	2.62	0.02355	Seita.6G240900
Biological Process	GO:0050794	regulation of cellular process	3283	59	99.01	0.02534	Seita.1G006000;Seita.1G028400;Seita.1G095300;Seita.1G109900;Seita.1G286000;Seita.2G044800;Seita.2G061900;Seita.2G170200;Seita.2G355900;Seita.3G066700;Seita.3G108500;Seita.3G109200;Seita.3G109600;Seita.3G181300;Seita.3G202300;Seita.3G249600;Seita.3G260900;Seita.3G364100;Seita.4G060600;Seita.4G086300;Seita.4G101300;Seita.4G157200;Seita.4G235600;Seita.4G238900;Seita.4G263400;Seita.5G018600;Seita.5G1…
Biological Process	GO:0006450	regulation of translational fidelity	16	1	0.48	0.02563	Seita.1G286000
Biological Process	GO:0010941	regulation of cell death	121	1	3.65	0.02605	Seita.9G516300
Biological Process	GO:0010623	programmed cell death involved in cell development	6	1	0.18	0.02617	Seita.3G067600
Biological Process	GO:0046471	phosphatidylglycerol metabolic process	52	2	1.57	0.02695	Seita.7G006700;Seita.9G360000
Biological Process	GO:0010114	response to red light	85	3	2.56	0.02731	Seita.3G148100;Seita.3G249600;Seita.5G323400
Biological Process	GO:0016567	protein ubiquitination	289	3	8.72	0.02731	Seita.1G109900;Seita.2G097200;Seita.5G084200
Biological Process	GO:0031348	negative regulation of defense response	73	2	2.2	0.02757	Seita.5G018600;Seita.8G169200
Biological Process	GO:0009832	plant-type cell wall biogenesis	78	4	2.35	0.02767	Seita.5G319100;Seita.6G251100;Seita.9G472700;Seita.9G560500
Biological Process	GO:0042780	tRNA 3'-end processing	5	0	0.15	0.02828	--
Biological Process	GO:0010219	regulation of vernalization response	2	0	0.06	0.02831	--
Biological Process	GO:0048573	photoperiodism, flowering	108	2	3.26	0.02854	Seita.2G168000;Setaria_italica_newGene_2834
Biological Process	GO:0042743	hydrogen peroxide metabolic process	132	2	3.98	0.02869	Seita.1G124100;Seita.2G056500
Biological Process	GO:0046131	pyrimidine ribonucleoside metabolic process	40	2	1.21	0.02896	Seita.7G022800;Seita.9G016000
Biological Process	GO:0006213	pyrimidine nucleoside metabolic process	40	2	1.21	0.02896	Seita.7G022800;Seita.9G016000
Biological Process	GO:0006970	response to osmotic stress	589	18	17.76	0.02916	Seita.1G355600;Seita.2G068600;Seita.2G255900;Seita.2G365800;Seita.3G235000;Seita.3G263800;Seita.5G154800;Seita.5G229900;Seita.5G319100;Seita.5G448200;Seita.6G014900;Seita.6G036000;Seita.6G200000;Seita.7G114200;Seita.9G298200;Seita.9G443500;Seita.9G460100;Seita.9G516300
Biological Process	GO:0033240	positive regulation of cellular amine metabolic process	2	1	0.06	0.03011	Seita.6G251100
Biological Process	GO:0045764	positive regulation of cellular amino acid metabolic process	2	1	0.06	0.03011	Seita.6G251100
Biological Process	GO:0090354	regulation of auxin metabolic process	2	1	0.06	0.03011	Seita.6G251100
Biological Process	GO:0090355	positive regulation of auxin metabolic process	2	1	0.06	0.03011	Seita.6G251100
Biological Process	GO:0090357	regulation of tryptophan metabolic process	2	1	0.06	0.03011	Seita.6G251100
Biological Process	GO:0090358	positive regulation of tryptophan metabolic process	2	1	0.06	0.03011	Seita.6G251100
Biological Process	GO:0032352	positive regulation of hormone metabolic process	2	1	0.06	0.03011	Seita.6G251100
Biological Process	GO:0034332	adherens junction organization	3	0	0.09	0.03018	--
Biological Process	GO:0034333	adherens junction assembly	3	0	0.09	0.03018	--
Biological Process	GO:0007044	cell-substrate junction assembly	3	0	0.09	0.03018	--
Biological Process	GO:0007045	cell-substrate adherens junction assembly	3	0	0.09	0.03018	--
Biological Process	GO:0048041	focal adhesion assembly	3	0	0.09	0.03018	--
Biological Process	GO:0032446	protein modification by small protein conjugation	305	3	9.2	0.0302	Seita.1G109900;Seita.2G097200;Seita.5G084200
Biological Process	GO:0009132	nucleoside diphosphate metabolic process	11	0	0.33	0.03067	--
Biological Process	GO:0046379	extracellular polysaccharide metabolic process	12	0	0.36	0.03133	--
Biological Process	GO:0045226	extracellular polysaccharide biosynthetic process	12	0	0.36	0.03133	--
Biological Process	GO:0009648	photoperiodism	115	2	3.47	0.0315	Seita.2G168000;Setaria_italica_newGene_2834
Biological Process	GO:0080140	regulation of jasmonic acid metabolic process	7	0	0.21	0.03152	--
Biological Process	GO:0080141	regulation of jasmonic acid biosynthetic process	7	0	0.21	0.03152	--
Biological Process	GO:0080134	regulation of response to stress	190	3	5.73	0.03162	Seita.5G018600;Seita.8G169200;Seita.9G516300
Biological Process	GO:0045727	positive regulation of translation	20	0	0.6	0.0336	--
Biological Process	GO:0001678	cellular glucose homeostasis	8	1	0.24	0.03372	Seita.3G109600
Biological Process	GO:0042593	glucose homeostasis	8	1	0.24	0.03372	Seita.3G109600
Biological Process	GO:0033500	carbohydrate homeostasis	8	1	0.24	0.03372	Seita.3G109600
Biological Process	GO:0071333	cellular response to glucose stimulus	8	1	0.24	0.03372	Seita.3G109600
Biological Process	GO:0010255	glucose mediated signaling pathway	8	1	0.24	0.03372	Seita.3G109600
Biological Process	GO:0033388	putrescine biosynthetic process from arginine	2	0	0.06	0.03406	--
Biological Process	GO:0009220	pyrimidine ribonucleotide biosynthetic process	113	1	3.41	0.03415	Seita.7G022800
Biological Process	GO:0009218	pyrimidine ribonucleotide metabolic process	113	1	3.41	0.03415	Seita.7G022800
Biological Process	GO:0009813	flavonoid biosynthetic process	73	7	2.2	0.03421	Seita.1G000700;Seita.3G026900;Seita.4G043100;Seita.5G124300;Seita.5G237900;Seita.9G261500;Seita.9G516300
Biological Process	GO:0009396	folic acid-containing compound biosynthetic process	17	0	0.51	0.03443	--
Biological Process	GO:0001708	cell fate specification	26	1	0.78	0.03444	Seita.9G197300
Biological Process	GO:0009755	hormone-mediated signaling pathway	473	8	14.27	0.03461	Seita.1G028400;Seita.1G095300;Seita.3G109200;Seita.4G101300;Seita.4G235600;Seita.5G018600;Seita.5G314500;Seita.7G258700
Biological Process	GO:0034050	host programmed cell death induced by symbiont	116	2	3.5	0.03476	Seita.6G026000;Seita.9G516300
Biological Process	GO:0007023	post-chaperonin tubulin folding pathway	2	0	0.06	0.03495	--
Biological Process	GO:0009750	response to fructose	62	2	1.87	0.03622	Seita.2G056500;Seita.9G516300
Biological Process	GO:0010038	response to metal ion	606	17	18.28	0.03642	Seita.2G255900;Seita.2G396200;Seita.2G435700;Seita.3G043600;Seita.3G089100;Seita.3G235000;Seita.4G246700;Seita.5G144400;Seita.6G189300;Seita.6G200000;Seita.7G330200;Seita.8G123900;Seita.8G227100;Seita.9G298200;Seita.9G331900;Seita.9G346800;Setaria_italica_newGene_910
Biological Process	GO:0071423	malate transmembrane transport	4	1	0.12	0.03673	Seita.6G203200
Biological Process	GO:0046903	secretion	117	6	3.53	0.03696	Seita.4G235600;Seita.5G239500;Seita.5G447700;Seita.7G024400;Seita.9G386900;Setaria_italica_newGene_1791
Biological Process	GO:0048284	organelle fusion	53	1	1.6	0.03741	Setaria_italica_newGene_2761
Biological Process	GO:0006974	cellular response to DNA damage stimulus	388	7	11.7	0.03742	Seita.1G137900;Seita.6G244100;Seita.7G076400;Seita.7G253000;Seita.7G288800;Seita.7G294600;Setaria_italica_newGene_979
Biological Process	GO:0006220	pyrimidine nucleotide metabolic process	128	1	3.86	0.03883	Seita.7G022800
Biological Process	GO:0006221	pyrimidine nucleotide biosynthetic process	128	1	3.86	0.03883	Seita.7G022800
Biological Process	GO:0006448	regulation of translational elongation	23	1	0.69	0.03951	Seita.1G286000
Biological Process	GO:0009626	plant-type hypersensitive response	113	2	3.41	0.03962	Seita.6G026000;Seita.9G516300
Biological Process	GO:0009074	aromatic amino acid family catabolic process	32	3	0.97	0.04017	Seita.1G240200;Seita.1G254000;Seita.8G169200
Biological Process	GO:0007009	plasma membrane organization	3	0	0.09	0.04068	--
Biological Process	GO:0015851	nucleobase transport	19	1	0.57	0.04074	Seita.3G357700
Biological Process	GO:0009108	coenzyme biosynthetic process	139	2	4.19	0.04097	Seita.5G154800;Seita.9G015100
Biological Process	GO:0031347	regulation of defense response	175	3	5.28	0.04116	Seita.5G018600;Seita.8G169200;Seita.9G516300
Biological Process	GO:0042180	cellular ketone metabolic process	78	4	2.35	0.04121	Seita.2G044800;Seita.5G319100;Seita.6G251100;Seita.9G015100
Biological Process	GO:0008645	hexose transport	7	1	0.21	0.04143	Seita.9G306000
Biological Process	GO:0046049	UMP metabolic process	24	1	0.72	0.0418	Seita.7G022800
Biological Process	GO:0006222	UMP biosynthetic process	24	1	0.72	0.0418	Seita.7G022800
Biological Process	GO:0009173	pyrimidine ribonucleoside monophosphate metabolic process	24	1	0.72	0.0418	Seita.7G022800
Biological Process	GO:0009174	pyrimidine ribonucleoside monophosphate biosynthetic process	24	1	0.72	0.0418	Seita.7G022800
Biological Process	GO:0019747	regulation of isoprenoid metabolic process	11	2	0.33	0.042	Seita.2G044800;Seita.5G319100
Biological Process	GO:0010363	regulation of plant-type hypersensitive response	83	1	2.5	0.04234	Seita.9G516300
Biological Process	GO:0018193	peptidyl-amino acid modification	120	0	3.62	0.04262	--
Biological Process	GO:0030433	ubiquitin-dependent ERAD pathway	10	0	0.3	0.04299	--
Biological Process	GO:0042044	fluid transport	53	1	1.6	0.04306	Seita.9G516300
Biological Process	GO:0006833	water transport	53	1	1.6	0.04306	Seita.9G516300
Biological Process	GO:0006995	cellular response to nitrogen starvation	8	0	0.24	0.04335	--
Biological Process	GO:0070647	protein modification by small protein conjugation or removal	385	4	11.61	0.04342	Seita.1G109900;Seita.2G056500;Seita.2G097200;Seita.5G084200
Biological Process	GO:0031123	RNA 3'-end processing	36	0	1.09	0.0442	--
Biological Process	GO:0010118	stomatal movement	93	4	2.8	0.04454	Seita.1G355600;Seita.5G018600;Seita.5G323200;Setaria_italica_newGene_2770
Biological Process	GO:0060148	positive regulation of posttranscriptional gene silencing	2	0	0.06	0.04488	--
Biological Process	GO:0043155	negative regulation of photosynthesis, light reaction	11	0	0.33	0.04512	--
Biological Process	GO:0010205	photoinhibition	11	0	0.33	0.04512	--
Biological Process	GO:0010394	homogalacturonan metabolic process	2	0	0.06	0.0462	--
Biological Process	GO:0010289	homogalacturonan biosynthetic process	2	0	0.06	0.0462	--
Biological Process	GO:0006464	cellular protein modification process	2532	64	76.36	0.04652	Seita.1G095300;Seita.1G109900;Seita.1G243900;Seita.1G347900;Seita.1G364400;Seita.2G056500;Seita.2G097200;Seita.2G097500;Seita.2G109300;Seita.2G342300;Seita.3G090400;Seita.3G249600;Seita.3G393000;Seita.3G408600;Seita.4G019700;Seita.4G168500;Seita.4G252400;Seita.5G006400;Seita.5G015900;Seita.5G079800;Seita.5G084200;Seita.5G105200;Seita.5G105900;Seita.5G106500;Seita.5G106700;Seita.5G203800;Seita.5G2…
Biological Process	GO:0036211	protein modification process	2532	64	76.36	0.04652	Seita.1G095300;Seita.1G109900;Seita.1G243900;Seita.1G347900;Seita.1G364400;Seita.2G056500;Seita.2G097200;Seita.2G097500;Seita.2G109300;Seita.2G342300;Seita.3G090400;Seita.3G249600;Seita.3G393000;Seita.3G408600;Seita.4G019700;Seita.4G168500;Seita.4G252400;Seita.5G006400;Seita.5G015900;Seita.5G079800;Seita.5G084200;Seita.5G105200;Seita.5G105900;Seita.5G106500;Seita.5G106700;Seita.5G203800;Seita.5G2…
Biological Process	GO:0010218	response to far red light	73	1	2.2	0.04741	Seita.3G249600
Biological Process	GO:0018208	peptidyl-proline modification	58	0	1.75	0.0479	--
Biological Process	GO:0031589	cell-substrate adhesion	5	0	0.15	0.04846	--
Biological Process	GO:0007160	cell-matrix adhesion	5	0	0.15	0.04846	--
Biological Process	GO:0043067	regulation of programmed cell death	116	1	3.5	0.04876	Seita.9G516300
Biological Process	GO:0033478	UDP-rhamnose metabolic process	7	0	0.21	0.04896	--
Biological Process	GO:0010253	UDP-rhamnose biosynthetic process	7	0	0.21	0.04896	--
Biological Process	GO:0030163	protein catabolic process	346	6	10.44	0.0491	Seita.1G109900;Seita.2G097200;Seita.5G084200;Seita.7G259700;Seita.8G123900;Seita.9G152400
Biological Process	GO:0044257	cellular protein catabolic process	315	6	9.5	0.0491	Seita.1G109900;Seita.2G097200;Seita.5G084200;Seita.7G259700;Seita.8G123900;Seita.9G152400
Biological Process	GO:0000741	karyogamy	52	1	1.57	0.04972	Setaria_italica_newGene_2761
Biological Process	GO:0042744	hydrogen peroxide catabolic process	58	1	1.75	0.05037	Seita.1G124100
Biological Process	GO:0034508	centromere complex assembly	3	0	0.09	0.05056	--
Biological Process	GO:0042548	regulation of photosynthesis, light reaction	18	0	0.54	0.05177	--
Biological Process	GO:0051046	regulation of secretion	2	0	0.06	0.05203	--
Biological Process	GO:0017157	regulation of exocytosis	2	0	0.06	0.05203	--
Biological Process	GO:0005987	sucrose catabolic process	14	0	0.42	0.05233	--
Biological Process	GO:0010310	regulation of hydrogen peroxide metabolic process	43	0	1.3	0.0525	--
Biological Process	GO:0010039	response to iron ion	29	1	0.87	0.0525	Seita.3G089100
Biological Process	GO:0090068	positive regulation of cell cycle process	8	0	0.24	0.05272	--
Biological Process	GO:0048552	regulation of catalytic activity	3	0	0.09	0.05374	--
Biological Process	GO:0048554	positive regulation of catalytic activity	3	0	0.09	0.05374	--
Biological Process	GO:0030912	response to deep water	4	0	0.12	0.0538	--
Biological Process	GO:0008156	negative regulation of DNA replication	7	0	0.21	0.05384	--
Biological Process	GO:0048830	adventitious root development	8	1	0.24	0.05478	Seita.4G101300
Biological Process	GO:0042304	regulation of fatty acid biosynthetic process	8	0	0.24	0.0552	--
Biological Process	GO:0046490	isopentenyl diphosphate metabolic process	187	5	5.64	0.0555	Seita.2G044800;Seita.3G249600;Seita.5G099500;Seita.7G006700;Seita.9G360000
Biological Process	GO:0009240	isopentenyl diphosphate biosynthetic process	187	5	5.64	0.0555	Seita.2G044800;Seita.3G249600;Seita.5G099500;Seita.7G006700;Seita.9G360000
Biological Process	GO:0010565	regulation of cellular ketone metabolic process	37	3	1.12	0.0556	Seita.2G044800;Seita.5G319100;Seita.6G251100
Biological Process	GO:0000413	protein peptidyl-prolyl isomerization	57	0	1.72	0.05579	--
Biological Process	GO:0080135	regulation of cellular response to stress	94	1	2.83	0.05662	Seita.9G516300
Biological Process	GO:0006438	valyl-tRNA aminoacylation	5	1	0.15	0.05697	Seita.1G286000
Biological Process	GO:0051503	adenine nucleotide transport	5	0	0.15	0.057	--
Biological Process	GO:0019222	regulation of metabolic process	2457	51	74.1	0.05755	Seita.1G028400;Seita.1G286000;Seita.2G044800;Seita.2G061900;Seita.2G355900;Seita.2G365800;Seita.3G066700;Seita.3G108500;Seita.3G202300;Seita.3G249600;Seita.3G260900;Seita.4G060600;Seita.4G086300;Seita.4G157200;Seita.4G263400;Seita.5G099500;Seita.5G132800;Seita.5G178400;Seita.5G319100;Seita.5G381300;Seita.5G394300;Seita.6G024700;Seita.6G128000;Seita.6G200000;Seita.6G223600;Seita.6G244100;Seita.6G2…
Biological Process	GO:0006888	ER to Golgi vesicle-mediated transport	80	0	2.41	0.05791	--
Biological Process	GO:0006558	L-phenylalanine metabolic process	24	2	0.72	0.05832	Seita.1G240200;Seita.9G348400
Biological Process	GO:1902221	erythrose 4-phosphate/phosphoenolpyruvate family amino acid metabolic process	24	2	0.72	0.05832	Seita.1G240200;Seita.9G348400
Biological Process	GO:0015801	aromatic amino acid transport	2	1	0.06	0.05895	Seita.2G090200
Biological Process	GO:0032940	secretion by cell	107	6	3.23	0.06012	Seita.4G235600;Seita.5G239500;Seita.5G447700;Seita.7G024400;Seita.9G386900;Setaria_italica_newGene_1791
Biological Process	GO:0050789	regulation of biological process	3923	78	118.31	0.06014	Seita.1G006000;Seita.1G028400;Seita.1G095300;Seita.1G109900;Seita.1G286000;Seita.2G044800;Seita.2G061900;Seita.2G102900;Seita.2G170200;Seita.2G355900;Seita.2G365800;Seita.2G426500;Seita.3G066700;Seita.3G108500;Seita.3G109200;Seita.3G109600;Seita.3G181300;Seita.3G202300;Seita.3G235000;Seita.3G249600;Seita.3G260900;Seita.3G364100;Seita.4G060600;Seita.4G086300;Seita.4G101300;Seita.4G157200;Seita.4G2…
Biological Process	GO:0060147	regulation of posttranscriptional gene silencing	5	0	0.15	0.06046	--
Biological Process	GO:0016115	terpenoid catabolic process	14	3	0.42	0.06048	Seita.3G148100;Seita.5G323400;Seita.7G189300
Biological Process	GO:0009800	cinnamic acid biosynthetic process	11	1	0.33	0.06056	Seita.1G240200
Biological Process	GO:0009803	cinnamic acid metabolic process	11	1	0.33	0.06056	Seita.1G240200
Biological Process	GO:0034976	response to endoplasmic reticulum stress	107	2	3.23	0.06081	Seita.8G169200;Seita.9G120300
Biological Process	GO:0009056	catabolic process	1844	44	55.61	0.06105	Seita.1G109900;Seita.1G124100;Seita.1G225800;Seita.1G240200;Seita.1G244900;Seita.1G254000;Seita.2G044800;Seita.2G056500;Seita.2G068600;Seita.2G097200;Seita.3G034900;Seita.3G109600;Seita.3G148100;Seita.3G181300;Seita.3G260900;Seita.4G066400;Seita.4G231700;Seita.4G246700;Seita.5G084200;Seita.5G099500;Seita.5G144400;Seita.5G229900;Seita.5G315800;Seita.5G323400;Seita.6G036000;Seita.6G234600;Seita.7G1…
Biological Process	GO:0045165	cell fate commitment	31	1	0.93	0.0611	Seita.9G197300
Biological Process	GO:0065007	biological regulation	4281	90	129.11	0.06178	Seita.1G006000;Seita.1G028400;Seita.1G095300;Seita.1G109900;Seita.1G137900;Seita.1G254000;Seita.1G286000;Seita.2G035000;Seita.2G044800;Seita.2G061900;Seita.2G100300;Seita.2G102900;Seita.2G170200;Seita.2G355900;Seita.2G365800;Seita.2G426500;Seita.3G066700;Seita.3G108500;Seita.3G109200;Seita.3G109600;Seita.3G181300;Seita.3G202300;Seita.3G235000;Seita.3G249600;Seita.3G260900;Seita.3G364100;Seita.4G0…
Biological Process	GO:0006596	polyamine biosynthetic process	19	2	0.57	0.06283	Seita.1G244900;Seita.2G293500
Biological Process	GO:0071704	organic substance metabolic process	10473	279	315.86	0.06294	Seita.1G000700;Seita.1G028400;Seita.1G057700;Seita.1G064400;Seita.1G095300;Seita.1G106300;Seita.1G109900;Seita.1G113400;Seita.1G137900;Seita.1G167200;Seita.1G194100;Seita.1G199600;Seita.1G225800;Seita.1G232800;Seita.1G240200;Seita.1G243900;Seita.1G244900;Seita.1G254000;Seita.1G286000;Seita.1G339600;Seita.1G347900;Seita.1G348500;Seita.1G364400;Seita.2G044800;Seita.2G056500;Seita.2G061900;Seita.2G0…
Biological Process	GO:0051716	cellular response to stimulus	1993	32	60.11	0.06357	Seita.1G028400;Seita.1G095300;Seita.1G124100;Seita.1G137900;Seita.1G171800;Seita.2G044800;Seita.2G170200;Seita.3G109200;Seita.3G109600;Seita.3G181300;Seita.3G196200;Seita.3G260900;Seita.4G101300;Seita.4G235600;Seita.5G018600;Seita.5G229900;Seita.5G314500;Seita.6G026000;Seita.6G200000;Seita.6G244100;Seita.7G018400;Seita.7G076400;Seita.7G253000;Seita.7G258700;Seita.7G288800;Seita.7G294600;Seita.8G0…
Biological Process	GO:0044248	cellular catabolic process	1362	37	41.08	0.06409	Seita.1G109900;Seita.1G124100;Seita.1G225800;Seita.1G240200;Seita.1G244900;Seita.1G254000;Seita.2G044800;Seita.2G056500;Seita.2G068600;Seita.2G097200;Seita.3G034900;Seita.3G148100;Seita.3G181300;Seita.3G260900;Seita.4G066400;Seita.4G246700;Seita.5G084200;Seita.5G229900;Seita.5G315800;Seita.5G323400;Seita.6G036000;Seita.6G234600;Seita.7G167000;Seita.7G189300;Seita.7G258700;Seita.7G259700;Seita.7G3…
Biological Process	GO:0006418	tRNA aminoacylation for protein translation	73	2	2.2	0.06449	Seita.1G286000;Seita.6G107900
Biological Process	GO:1901606	alpha-amino acid catabolic process	94	8	2.83	0.06634	Seita.1G240200;Seita.1G244900;Seita.1G254000;Seita.2G056500;Seita.7G167000;Seita.8G169200;Seita.9G191400;Setaria_italica_newGene_2096
Biological Process	GO:0009445	putrescine metabolic process	5	1	0.15	0.06749	Seita.1G244900
Biological Process	GO:0009446	putrescine biosynthetic process	5	1	0.15	0.06749	Seita.1G244900
Biological Process	GO:0043572	plastid fission	19	1	0.57	0.06752	Seita.2G063200
Biological Process	GO:0000304	response to singlet oxygen	8	1	0.24	0.0676	Seita.8G029600
Biological Process	GO:0010099	regulation of photomorphogenesis	15	0	0.45	0.06778	--
Biological Process	GO:0048227	plasma membrane to endosome transport	3	1	0.09	0.06798	Seita.9G387800
Biological Process	GO:0071216	cellular response to biotic stimulus	4	0	0.12	0.06828	--
Biological Process	GO:0010496	intercellular transport	14	1	0.42	0.06897	Seita.2G061900
Biological Process	GO:0046051	UTP metabolic process	7	0	0.21	0.0691	--
Biological Process	GO:0006165	nucleoside diphosphate phosphorylation	7	0	0.21	0.0691	--
Biological Process	GO:0006183	GTP biosynthetic process	7	0	0.21	0.0691	--
Biological Process	GO:0006228	UTP biosynthetic process	7	0	0.21	0.0691	--
Biological Process	GO:0006422	aspartyl-tRNA aminoacylation	4	0	0.12	0.06938	--
Biological Process	GO:0009749	response to glucose	54	1	1.63	0.06943	Seita.3G109600
Biological Process	GO:0046246	terpene biosynthetic process	13	1	0.39	0.07028	Seita.2G044800
Biological Process	GO:0019538	protein metabolic process	4263	102	128.57	0.07042	Seita.1G000700;Seita.1G028400;Seita.1G095300;Seita.1G109900;Seita.1G232800;Seita.1G243900;Seita.1G286000;Seita.1G347900;Seita.1G364400;Seita.2G056500;Seita.2G097200;Seita.2G097500;Seita.2G109300;Seita.2G255900;Seita.2G327400;Seita.2G342300;Seita.2G365800;Seita.3G067600;Seita.3G090400;Seita.3G120900;Seita.3G141800;Seita.3G249600;Seita.3G393000;Seita.3G408600;Seita.4G013400;Seita.4G019700;Seita.4G0…
Biological Process	GO:0009765	photosynthesis, light harvesting	31	1	0.93	0.07131	Seita.3G249600
Biological Process	GO:0016120	carotene biosynthetic process	8	1	0.24	0.07148	Seita.2G044800
Biological Process	GO:0032270	positive regulation of cellular protein metabolic process	43	2	1.3	0.07249	Seita.6G128000;Seita.9G319900
Biological Process	GO:0000154	rRNA modification	12	0	0.36	0.07325	--
Biological Process	GO:0031167	rRNA methylation	12	0	0.36	0.07325	--
Biological Process	GO:0046036	CTP metabolic process	12	1	0.36	0.07353	Seita.7G022800
Biological Process	GO:0006241	CTP biosynthetic process	12	1	0.36	0.07353	Seita.7G022800
Biological Process	GO:0009148	pyrimidine nucleoside triphosphate biosynthetic process	12	1	0.36	0.07353	Seita.7G022800
Biological Process	GO:0009208	pyrimidine ribonucleoside triphosphate metabolic process	12	1	0.36	0.07353	Seita.7G022800
Biological Process	GO:0009209	pyrimidine ribonucleoside triphosphate biosynthetic process	12	1	0.36	0.07353	Seita.7G022800
Biological Process	GO:0010556	regulation of macromolecule biosynthetic process	1733	33	52.27	0.07398	Seita.1G028400;Seita.1G286000;Seita.2G355900;Seita.3G066700;Seita.3G108500;Seita.3G202300;Seita.4G060600;Seita.4G086300;Seita.4G157200;Seita.4G263400;Seita.5G132800;Seita.5G178400;Seita.5G381300;Seita.5G394300;Seita.6G024700;Seita.6G128000;Seita.6G223600;Seita.6G244100;Seita.7G109700;Seita.7G188500;Seita.7G298100;Seita.7G317000;Seita.7G322700;Seita.8G123100;Seita.9G197300;Seita.9G319900;Seita.9G3…
Biological Process	GO:0019220	regulation of phosphate metabolic process	205	3	6.18	0.07401	Seita.2G044800;Seita.3G249600;Seita.3G260900
Biological Process	GO:0051174	regulation of phosphorus metabolic process	205	3	6.18	0.07401	Seita.2G044800;Seita.3G249600;Seita.3G260900
Biological Process	GO:0071395	cellular response to jasmonic acid stimulus	89	1	2.68	0.07419	Seita.5G018600
Biological Process	GO:0043100	pyrimidine nucleobase salvage	4	0	0.12	0.07458	--
Biological Process	GO:0006206	pyrimidine nucleobase metabolic process	14	0	0.42	0.07498	--
Biological Process	GO:0048759	xylem vessel member cell differentiation	2	0	0.06	0.07505	--
Biological Process	GO:0009651	response to salt stress	545	17	16.44	0.07511	Seita.1G355600;Seita.2G068600;Seita.2G255900;Seita.2G365800;Seita.3G235000;Seita.3G263800;Seita.5G154800;Seita.5G229900;Seita.5G448200;Seita.6G014900;Seita.6G036000;Seita.6G200000;Seita.7G114200;Seita.9G298200;Seita.9G443500;Seita.9G460100;Seita.9G516300
Biological Process	GO:0060918	auxin transport	82	3	2.47	0.0753	Seita.4G101300;Seita.7G189300;Seita.7G258700
Biological Process	GO:0009914	hormone transport	82	3	2.47	0.0753	Seita.4G101300;Seita.7G189300;Seita.7G258700
Biological Process	GO:0048579	negative regulation of long-day photoperiodism, flowering	4	0	0.12	0.07564	--
Biological Process	GO:0006720	isoprenoid metabolic process	399	19	12.03	0.07586	Seita.1G194100;Seita.1G254000;Seita.2G044800;Seita.2G257000;Seita.3G148100;Seita.3G249600;Seita.4G235600;Seita.5G099500;Seita.5G315800;Seita.5G319100;Seita.5G323400;Seita.7G006700;Seita.7G076400;Seita.7G189300;Seita.7G233600;Seita.7G325100;Seita.8G034400;Seita.9G061300;Seita.9G360000
Biological Process	GO:2000112	regulation of cellular macromolecule biosynthetic process	1732	33	52.24	0.07627	Seita.1G028400;Seita.1G286000;Seita.2G355900;Seita.3G066700;Seita.3G108500;Seita.3G202300;Seita.4G060600;Seita.4G086300;Seita.4G157200;Seita.4G263400;Seita.5G132800;Seita.5G178400;Seita.5G381300;Seita.5G394300;Seita.6G024700;Seita.6G128000;Seita.6G223600;Seita.6G244100;Seita.7G109700;Seita.7G188500;Seita.7G298100;Seita.7G317000;Seita.7G322700;Seita.8G123100;Seita.9G197300;Seita.9G319900;Seita.9G3…
Biological Process	GO:0048511	rhythmic process	68	1	2.05	0.07698	Seita.5G323200
Biological Process	GO:0043161	proteasome-mediated ubiquitin-dependent protein catabolic process	67	2	2.02	0.0778	Seita.1G109900;Seita.2G097200
Biological Process	GO:0070085	glycosylation	179	1	5.4	0.07789	Seita.9G132100
Biological Process	GO:2000377	regulation of reactive oxygen species metabolic process	50	0	1.51	0.07812	--
Biological Process	GO:0042550	photosystem I stabilization	2	0	0.06	0.07849	--
Biological Process	GO:0006044	N-acetylglucosamine metabolic process	2	0	0.06	0.07919	--
Biological Process	GO:0009867	jasmonic acid mediated signaling pathway	85	1	2.56	0.07929	Seita.5G018600
Biological Process	GO:0010158	abaxial cell fate specification	4	1	0.12	0.08009	Seita.9G197300
Biological Process	GO:0006570	tyrosine metabolic process	10	0	0.3	0.08047	--
Biological Process	GO:0001522	pseudouridine synthesis	28	1	0.84	0.08057	Seita.9G344100
Biological Process	GO:0009068	aspartate family amino acid catabolic process	11	4	0.33	0.08103	Seita.2G056500;Seita.7G167000;Seita.9G191400;Setaria_italica_newGene_2096
Biological Process	GO:0019761	glucosinolate biosynthetic process	76	4	2.29	0.08162	Seita.1G254000;Seita.3G249600;Seita.8G169200;Seita.9G472700
Biological Process	GO:0019758	glycosinolate biosynthetic process	76	4	2.29	0.08162	Seita.1G254000;Seita.3G249600;Seita.8G169200;Seita.9G472700
Biological Process	GO:0016144	S-glycoside biosynthetic process	76	4	2.29	0.08162	Seita.1G254000;Seita.3G249600;Seita.8G169200;Seita.9G472700
Biological Process	GO:0045995	regulation of embryonic development	7	0	0.21	0.08177	--
Biological Process	GO:0042631	cellular response to water deprivation	36	0	1.09	0.08204	--
Biological Process	GO:0071462	cellular response to water stimulus	36	0	1.09	0.08204	--
Biological Process	GO:0071722	detoxification of arsenic-containing substance	2	0	0.06	0.08284	--
Biological Process	GO:0019288	isopentenyl diphosphate biosynthetic process, methylerythritol 4-phosphate pathway	184	5	5.55	0.08296	Seita.2G044800;Seita.3G249600;Seita.5G099500;Seita.7G006700;Seita.9G360000
Biological Process	GO:0019682	glyceraldehyde-3-phosphate metabolic process	184	5	5.55	0.08296	Seita.2G044800;Seita.3G249600;Seita.5G099500;Seita.7G006700;Seita.9G360000
Biological Process	GO:0000045	autophagosome assembly	7	0	0.21	0.08353	--
Biological Process	GO:0016236	macroautophagy	7	0	0.21	0.08353	--
Biological Process	GO:0045793	positive regulation of cell size	3	0	0.09	0.08364	--
Biological Process	GO:1903338	regulation of cell wall organization or biogenesis	3	1	0.09	0.08395	Seita.9G560500
Biological Process	GO:0012501	programmed cell death	232	15	7	0.08444	Seita.3G067600;Seita.3G109600;Seita.6G026000;Seita.6G229200;Seita.7G242000;Seita.8G162500;Seita.8G162600;Seita.8G162700;Seita.8G167300;Seita.8G167500;Seita.8G201100;Seita.8G232000;Seita.8G232100;Seita.9G516300;Setaria_italica_newGene_1879
Biological Process	GO:0010091	trichome branching	16	0	0.48	0.08475	--
Biological Process	GO:0001778	plasma membrane repair	2	0	0.06	0.0848	--
Biological Process	GO:0042060	wound healing	2	0	0.06	0.0848	--
Biological Process	GO:0010587	miRNA catabolic process	9	0	0.27	0.08515	--
Biological Process	GO:0043157	response to cation stress	9	0	0.27	0.08515	--
Biological Process	GO:0009313	oligosaccharide catabolic process	20	0	0.6	0.08616	--
Biological Process	GO:0044085	cellular component biogenesis	1083	19	32.66	0.08617	Seita.1G006000;Seita.1G109900;Seita.1G123500;Seita.2G044800;Seita.2G097200;Seita.3G235400;Seita.3G249600;Seita.3G364100;Seita.4G081100;Seita.5G319100;Seita.6G251100;Seita.7G006700;Seita.7G301700;Seita.9G191400;Seita.9G267100;Seita.9G472700;Seita.9G560500;Seita.9G567200;Setaria_italica_newGene_2761
Biological Process	GO:0048518	positive regulation of biological process	568	18	17.13	0.08618	Seita.1G006000;Seita.2G170200;Seita.2G426500;Seita.3G066700;Seita.3G364100;Seita.4G238900;Seita.5G018600;Seita.5G319100;Seita.6G128000;Seita.6G244100;Seita.6G251100;Seita.7G259700;Seita.7G314000;Seita.9G306000;Seita.9G319900;Seita.9G516300;Seita.9G560500;Seita.9G567200
Biological Process	GO:0031323	regulation of cellular metabolic process	2031	38	61.25	0.08667	Seita.1G028400;Seita.1G286000;Seita.2G044800;Seita.2G355900;Seita.3G066700;Seita.3G108500;Seita.3G202300;Seita.3G249600;Seita.3G260900;Seita.4G060600;Seita.4G086300;Seita.4G157200;Seita.4G263400;Seita.5G132800;Seita.5G178400;Seita.5G319100;Seita.5G381300;Seita.5G394300;Seita.6G024700;Seita.6G128000;Seita.6G223600;Seita.6G244100;Seita.6G251100;Seita.7G109700;Seita.7G188500;Seita.7G298100;Seita.7G3…
Biological Process	GO:0006915	apoptotic process	68	11	2.05	0.08676	Seita.6G229200;Seita.7G242000;Seita.8G162500;Seita.8G162600;Seita.8G162700;Seita.8G167300;Seita.8G167500;Seita.8G201100;Seita.8G232000;Seita.8G232100;Setaria_italica_newGene_1879
Biological Process	GO:0031124	mRNA 3'-end processing	12	0	0.36	0.08679	--
Biological Process	GO:0042559	pteridine-containing compound biosynthetic process	19	0	0.57	0.0881	--
Biological Process	GO:0034227	tRNA thio-modification	2	0	0.06	0.08822	--
Biological Process	GO:0019363	pyridine nucleotide biosynthetic process	14	0	0.42	0.08834	--
Biological Process	GO:0007623	circadian rhythm	65	1	1.96	0.08907	Seita.5G323200
Biological Process	GO:0051603	proteolysis involved in cellular protein catabolic process	301	5	9.08	0.0897	Seita.1G109900;Seita.2G097200;Seita.5G084200;Seita.7G259700;Seita.8G123900
Biological Process	GO:0046148	pigment biosynthetic process	225	13	6.79	0.08998	Seita.1G000700;Seita.1G194100;Seita.1G225800;Seita.2G044800;Seita.3G026900;Seita.3G249600;Seita.4G043100;Seita.5G099500;Seita.5G124300;Seita.5G237900;Seita.9G204500;Seita.9G261500;Setaria_italica_newGene_2096
Biological Process	GO:0043244	regulation of protein complex disassembly	10	0	0.3	0.09193	--
Biological Process	GO:0010031	circumnutation	2	0	0.06	0.09214	--
Biological Process	GO:0050879	multicellular organismal movement	2	0	0.06	0.09214	--
Biological Process	GO:0009063	cellular amino acid catabolic process	103	8	3.11	0.09241	Seita.1G240200;Seita.1G244900;Seita.1G254000;Seita.2G056500;Seita.7G167000;Seita.8G169200;Seita.9G191400;Setaria_italica_newGene_2096
Biological Process	GO:0006323	DNA packaging	102	1	3.08	0.0925	Seita.1G137900
Biological Process	GO:0016553	base conversion or substitution editing	6	0	0.18	0.0926	--
Biological Process	GO:0016554	cytidine to uridine editing	6	0	0.18	0.0926	--
Biological Process	GO:0005997	xylulose metabolic process	3	0	0.09	0.09264	--
Biological Process	GO:0009060	aerobic respiration	77	1	2.32	0.09349	Seita.7G144600
Biological Process	GO:0006081	cellular aldehyde metabolic process	280	10	8.44	0.09388	Seita.1G064400;Seita.2G044800;Seita.3G249600;Seita.5G099500;Seita.6G036000;Seita.7G006700;Seita.7G144600;Seita.7G184100;Seita.9G015100;Seita.9G360000
Biological Process	GO:0006983	ER overload response	3	0	0.09	0.09392	--
Biological Process	GO:0006572	tyrosine catabolic process	3	0	0.09	0.09409	--
Biological Process	GO:0030245	cellulose catabolic process	24	0	0.72	0.09448	--
Biological Process	GO:0051275	beta-glucan catabolic process	24	0	0.72	0.09448	--
Biological Process	GO:0009611	response to wounding	203	4	6.12	0.09463	Seita.1G000700;Seita.5G018600;Seita.5G411400;Seita.8G227100
Biological Process	GO:0080178	5-carbamoylmethyl uridine residue modification	3	1	0.09	0.09504	Seita.9G016000
Biological Process	GO:0000394	RNA splicing, via endonucleolytic cleavage and ligation	78	3	2.35	0.09526	Seita.1G113400;Seita.9G000200;Seita.9G015100
Biological Process	GO:0009889	regulation of biosynthetic process	1792	36	54.05	0.09565	Seita.1G028400;Seita.1G286000;Seita.2G044800;Seita.2G355900;Seita.3G066700;Seita.3G108500;Seita.3G202300;Seita.4G060600;Seita.4G086300;Seita.4G157200;Seita.4G263400;Seita.5G132800;Seita.5G178400;Seita.5G319100;Seita.5G381300;Seita.5G394300;Seita.6G024700;Seita.6G128000;Seita.6G223600;Seita.6G244100;Seita.7G109700;Seita.7G188500;Seita.7G298100;Seita.7G317000;Seita.7G322700;Seita.8G123100;Seita.9G1…
Biological Process	GO:0033554	cellular response to stress	834	14	25.15	0.09585	Seita.1G124100;Seita.1G137900;Seita.2G044800;Seita.6G026000;Seita.6G244100;Seita.7G076400;Seita.7G253000;Seita.7G288800;Seita.7G294600;Seita.8G029600;Seita.8G169200;Seita.9G120300;Seita.9G516300;Setaria_italica_newGene_979
Biological Process	GO:0006556	S-adenosylmethionine biosynthetic process	4	1	0.12	0.09645	Seita.5G154800
Biological Process	GO:0080129	proteasome core complex assembly	57	0	1.72	0.0965	--
Biological Process	GO:0006458	'de novo' protein folding	3	0	0.09	0.09666	--
Biological Process	GO:0051084	'de novo' posttranslational protein folding	3	0	0.09	0.09666	--
Biological Process	GO:0051085	chaperone mediated protein folding requiring cofactor	3	0	0.09	0.09666	--
Biological Process	GO:0010198	synergid death	3	0	0.09	0.09666	--
Biological Process	GO:0009610	response to symbiotic fungus	21	1	0.63	0.0978	Seita.6G189300
Biological Process	GO:0009608	response to symbiont	21	1	0.63	0.0978	Seita.6G189300
Biological Process	GO:0006090	pyruvate metabolic process	330	9	9.95	0.09802	Seita.2G044800;Seita.3G109600;Seita.3G249600;Seita.5G099500;Seita.5G144400;Seita.6G036000;Seita.7G006700;Seita.9G360000;Setaria_italica_newGene_910
Biological Process	GO:0006417	regulation of translation	119	3	3.59	0.09803	Seita.1G028400;Seita.1G286000;Seita.4G060600
Biological Process	GO:0006979	response to oxidative stress	525	11	15.83	0.09819	Seita.1G124100;Seita.2G061900;Seita.3G052400;Seita.3G235000;Seita.4G219500;Seita.5G018600;Seita.8G029600;Seita.9G120300;Seita.9G298200;Seita.9G460100;Seita.9G475300
Biological Process	GO:0097439	acquisition of desiccation tolerance	3	0	0.09	0.09821	--
Biological Process	GO:0048700	acquisition of desiccation tolerance in seed	3	0	0.09	0.09821	--
Biological Process	GO:0031326	regulation of cellular biosynthetic process	1765	35	53.23	0.09827	Seita.1G028400;Seita.1G286000;Seita.2G044800;Seita.2G355900;Seita.3G066700;Seita.3G108500;Seita.3G202300;Seita.4G060600;Seita.4G086300;Seita.4G157200;Seita.4G263400;Seita.5G132800;Seita.5G178400;Seita.5G319100;Seita.5G381300;Seita.5G394300;Seita.6G024700;Seita.6G128000;Seita.6G223600;Seita.6G244100;Seita.7G109700;Seita.7G188500;Seita.7G298100;Seita.7G317000;Seita.7G322700;Seita.8G123100;Seita.9G1…
Biological Process	GO:0051247	positive regulation of protein metabolic process	44	2	1.33	0.09934	Seita.6G128000;Seita.9G319900
Biological Process	GO:0010497	plasmodesmata-mediated intercellular transport	5	1	0.15	0.09947	Seita.2G061900
Biological Process	GO:0034969	histone arginine methylation	3	0	0.09	0.10005	--
Biological Process	GO:0045487	gibberellin catabolic process	8	2	0.24	0.10008	Seita.3G148100;Seita.5G323400
Biological Process	GO:0016103	diterpenoid catabolic process	8	2	0.24	0.10008	Seita.3G148100;Seita.5G323400
Biological Process	GO:0051445	regulation of meiotic cell cycle	7	0	0.21	0.10012	--
Biological Process	GO:0042752	regulation of circadian rhythm	22	0	0.66	0.10036	--
Biological Process	GO:0010191	mucilage metabolic process	17	2	0.51	0.1006	Seita.9G081900;Seita.9G386900
Biological Process	GO:0015867	ATP transport	4	0	0.12	0.1011	--
Biological Process	GO:0015868	purine ribonucleotide transport	4	0	0.12	0.1011	--
Biological Process	GO:1901575	organic substance catabolic process	1691	42	51	0.10214	Seita.1G109900;Seita.1G225800;Seita.1G240200;Seita.1G244900;Seita.1G254000;Seita.2G044800;Seita.2G056500;Seita.2G068600;Seita.2G097200;Seita.3G034900;Seita.3G109600;Seita.3G148100;Seita.3G181300;Seita.3G260900;Seita.4G066400;Seita.4G231700;Seita.4G246700;Seita.5G084200;Seita.5G099500;Seita.5G144400;Seita.5G315800;Seita.5G323400;Seita.6G036000;Seita.6G234600;Seita.7G167000;Seita.7G189300;Seita.7G2…
Biological Process	GO:0008655	pyrimidine-containing compound salvage	9	1	0.27	0.10233	Seita.7G022800
Biological Process	GO:0072593	reactive oxygen species metabolic process	158	2	4.77	0.10278	Seita.1G124100;Seita.2G056500
Biological Process	GO:0043094	cellular metabolic compound salvage	152	2	4.58	0.10323	Seita.2G435700;Seita.7G022800
Biological Process	GO:0031145	anaphase-promoting complex-dependent catabolic process	3	0	0.09	0.10358	--
Biological Process	GO:0010109	regulation of photosynthesis	34	0	1.03	0.10377	--
Biological Process	GO:0033865	nucleoside bisphosphate metabolic process	23	1	0.69	0.10413	Seita.2G257000
Biological Process	GO:0033875	ribonucleoside bisphosphate metabolic process	23	1	0.69	0.10413	Seita.2G257000
Biological Process	GO:0034032	purine nucleoside bisphosphate metabolic process	23	1	0.69	0.10413	Seita.2G257000
Biological Process	GO:0032876	negative regulation of DNA endoreduplication	6	0	0.18	0.1054	--
Biological Process	GO:2000104	negative regulation of DNA-dependent DNA replication	6	0	0.18	0.1054	--
Biological Process	GO:0000086	G2/M transition of mitotic cell cycle	38	0	1.15	0.10579	--
Biological Process	GO:0044839	cell cycle G2/M phase transition	38	0	1.15	0.10579	--
Biological Process	GO:0033108	mitochondrial respiratory chain complex assembly	4	0	0.12	0.10596	--
Biological Process	GO:0042178	xenobiotic catabolic process	3	1	0.09	0.10597	Seita.5G229900
Biological Process	GO:0000070	mitotic sister chromatid segregation	6	0	0.18	0.10634	--
Biological Process	GO:0006760	folic acid-containing compound metabolic process	30	0	0.9	0.10645	--
Biological Process	GO:0044247	cellular polysaccharide catabolic process	57	0	1.72	0.10696	--
Biological Process	GO:0009251	glucan catabolic process	57	0	1.72	0.10696	--
Biological Process	GO:0034330	cell junction organization	6	0	0.18	0.10816	--
Biological Process	GO:0045216	cell-cell junction organization	6	0	0.18	0.10816	--
Biological Process	GO:0046500	S-adenosylmethionine metabolic process	7	1	0.21	0.10905	Seita.5G154800
Biological Process	GO:0010192	mucilage biosynthetic process	15	1	0.45	0.10927	Seita.9G386900
Biological Process	GO:0006429	leucyl-tRNA aminoacylation	4	0	0.12	0.10953	--
Biological Process	GO:0015757	galactose transport	6	0	0.18	0.10959	--
Biological Process	GO:0015758	glucose transport	6	1	0.18	0.10959	Seita.9G306000
Biological Process	GO:0046352	disaccharide catabolic process	18	0	0.54	0.11013	--
Biological Process	GO:0043412	macromolecule modification	2805	71	84.6	0.11041	Seita.1G095300;Seita.1G109900;Seita.1G243900;Seita.1G347900;Seita.1G364400;Seita.2G056500;Seita.2G097200;Seita.2G097500;Seita.2G109300;Seita.2G342300;Seita.2G398500;Seita.3G090400;Seita.3G249600;Seita.3G393000;Seita.3G408600;Seita.4G019700;Seita.4G168500;Seita.4G252400;Seita.5G006400;Seita.5G015900;Seita.5G079800;Seita.5G084200;Seita.5G105200;Seita.5G105900;Seita.5G106500;Seita.5G106700;Seita.5G2…
Biological Process	GO:0006298	mismatch repair	18	1	0.54	0.1108	Seita.6G244100
Biological Process	GO:0015770	sucrose transport	11	1	0.33	0.11122	Seita.9G436600
Biological Process	GO:0006284	base-excision repair	33	2	1	0.11135	Seita.7G288800;Setaria_italica_newGene_979
Biological Process	GO:0006721	terpenoid metabolic process	236	14	7.12	0.11194	Seita.1G194100;Seita.1G254000;Seita.2G044800;Seita.2G257000;Seita.3G148100;Seita.3G249600;Seita.4G235600;Seita.5G099500;Seita.5G315800;Seita.5G319100;Seita.5G323400;Seita.7G189300;Seita.7G233600;Seita.9G061300
Biological Process	GO:0043413	macromolecule glycosylation	171	1	5.16	0.11235	Seita.9G132100
Biological Process	GO:0006486	protein glycosylation	171	1	5.16	0.11235	Seita.9G132100
Biological Process	GO:0009101	glycoprotein biosynthetic process	171	1	5.16	0.11235	Seita.9G132100
Biological Process	GO:0006787	porphyrin-containing compound catabolic process	53	2	1.6	0.11376	Seita.9G096100;Seita.9G152400
Biological Process	GO:0051187	cofactor catabolic process	53	2	1.6	0.11376	Seita.9G096100;Seita.9G152400
Biological Process	GO:0033015	tetrapyrrole catabolic process	53	2	1.6	0.11376	Seita.9G096100;Seita.9G152400
Biological Process	GO:0010214	seed coat development	24	3	0.72	0.114	Seita.8G230000;Seita.9G081900;Seita.9G386900
Biological Process	GO:0046072	dTDP metabolic process	2	0	0.06	0.11424	--
Biological Process	GO:0006233	dTDP biosynthetic process	2	0	0.06	0.11424	--
Biological Process	GO:0009196	pyrimidine deoxyribonucleoside diphosphate metabolic process	2	0	0.06	0.11424	--
Biological Process	GO:0009197	pyrimidine deoxyribonucleoside diphosphate biosynthetic process	2	0	0.06	0.11424	--
Biological Process	GO:0009189	deoxyribonucleoside diphosphate biosynthetic process	2	0	0.06	0.11424	--
Biological Process	GO:0009133	nucleoside diphosphate biosynthetic process	2	0	0.06	0.11424	--
Biological Process	GO:0009138	pyrimidine nucleoside diphosphate metabolic process	2	0	0.06	0.11424	--
Biological Process	GO:0009139	pyrimidine nucleoside diphosphate biosynthetic process	2	0	0.06	0.11424	--
Biological Process	GO:0042537	benzene-containing compound metabolic process	88	2	2.65	0.11442	Seita.1G240200;Seita.6G189300
Biological Process	GO:0019307	mannose biosynthetic process	2	0	0.06	0.11485	--
Biological Process	GO:0009593	detection of chemical stimulus	21	0	0.63	0.11505	--
Biological Process	GO:0046482	para-aminobenzoic acid metabolic process	21	1	0.63	0.11618	Seita.6G189300
Biological Process	GO:0009595	detection of biotic stimulus	37	0	1.12	0.1169	--
Biological Process	GO:0010030	positive regulation of seed germination	10	0	0.3	0.11739	--
Biological Process	GO:0046156	siroheme metabolic process	3	1	0.09	0.1175	Setaria_italica_newGene_2096
Biological Process	GO:0019354	siroheme biosynthetic process	3	1	0.09	0.1175	Setaria_italica_newGene_2096
Biological Process	GO:0051050	positive regulation of transport	7	0	0.21	0.11754	--
Biological Process	GO:0006595	polyamine metabolic process	30	2	0.9	0.11826	Seita.1G244900;Seita.2G293500
Biological Process	GO:0009697	salicylic acid biosynthetic process	49	0	1.48	0.11867	--
Biological Process	GO:0080111	DNA demethylation	3	0	0.09	0.11909	--
Biological Process	GO:0035510	DNA dealkylation	3	0	0.09	0.11909	--
Biological Process	GO:0042440	pigment metabolic process	287	15	8.66	0.11921	Seita.1G000700;Seita.1G194100;Seita.1G225800;Seita.2G044800;Seita.3G026900;Seita.3G249600;Seita.4G043100;Seita.5G099500;Seita.5G124300;Seita.5G237900;Seita.9G096100;Seita.9G152400;Seita.9G204500;Seita.9G261500;Setaria_italica_newGene_2096
Biological Process	GO:0009303	rRNA transcription	5	0	0.15	0.11999	--
Biological Process	GO:0019217	regulation of fatty acid metabolic process	10	0	0.3	0.12016	--
Biological Process	GO:0010586	miRNA metabolic process	10	0	0.3	0.12016	--
Biological Process	GO:0009747	hexokinase-dependent signaling	5	1	0.15	0.12024	Seita.3G109600
Biological Process	GO:0006099	tricarboxylic acid cycle	39	1	1.18	0.12089	Seita.7G144600
Biological Process	GO:0034329	cell junction assembly	4	0	0.12	0.12097	--
Biological Process	GO:0008299	isoprenoid biosynthetic process	369	17	11.13	0.12098	Seita.1G194100;Seita.1G254000;Seita.2G044800;Seita.2G257000;Seita.3G249600;Seita.4G235600;Seita.5G099500;Seita.5G315800;Seita.5G319100;Seita.7G006700;Seita.7G076400;Seita.7G189300;Seita.7G233600;Seita.7G325100;Seita.8G034400;Seita.9G061300;Seita.9G360000
Biological Process	GO:0009312	oligosaccharide biosynthetic process	43	1	1.3	0.12102	Seita.2G396200
Biological Process	GO:0006427	histidyl-tRNA aminoacylation	2	0	0.06	0.1211	--
Biological Process	GO:0000913	preprophase band assembly	2	1	0.06	0.1214	Seita.1G006000
Biological Process	GO:0007105	cytokinesis, site selection	2	1	0.06	0.1214	Seita.1G006000
Biological Process	GO:1902408	mitotic cytokinesis, site selection	2	1	0.06	0.1214	Seita.1G006000
Biological Process	GO:0043174	nucleoside salvage	12	2	0.36	0.12256	Seita.2G435700;Seita.7G022800
Biological Process	GO:0006493	protein O-linked glycosylation	3	0	0.09	0.12302	--
Biological Process	GO:0032350	regulation of hormone metabolic process	4	1	0.12	0.12322	Seita.6G251100
Biological Process	GO:0009100	glycoprotein metabolic process	176	1	5.31	0.12345	Seita.9G132100
Biological Process	GO:0006473	protein acetylation	27	0	0.81	0.12371	--
Biological Process	GO:0006475	internal protein amino acid acetylation	27	0	0.81	0.12371	--
Biological Process	GO:0018393	internal peptidyl-lysine acetylation	27	0	0.81	0.12371	--
Biological Process	GO:0018394	peptidyl-lysine acetylation	27	0	0.81	0.12371	--
Biological Process	GO:0016573	histone acetylation	27	0	0.81	0.12371	--
Biological Process	GO:0046189	phenol-containing compound biosynthetic process	53	1	1.6	0.12462	Seita.1G000700
Biological Process	GO:0009926	auxin polar transport	63	2	1.9	0.125	Seita.7G189300;Seita.7G258700
Biological Process	GO:1901068	guanosine-containing compound metabolic process	209	3	6.3	0.12568	Seita.3G181300;Seita.3G260900;Seita.8G163600
Biological Process	GO:0045824	negative regulation of innate immune response	3	0	0.09	0.1257	--
Biological Process	GO:0050777	negative regulation of immune response	3	0	0.09	0.1257	--
Biological Process	GO:0043153	entrainment of circadian clock by photoperiod	3	0	0.09	0.12629	--
Biological Process	GO:0051726	regulation of cell cycle	220	1	6.64	0.12703	Seita.6G244100
Biological Process	GO:0010256	endomembrane system organization	78	2	2.35	0.12713	Seita.7G024400;Seita.9G516300
Biological Process	GO:2000030	regulation of response to red or far red light	19	0	0.57	0.12763	--
Biological Process	GO:0001887	selenium compound metabolic process	2	0	0.06	0.12783	--
Biological Process	GO:0006333	chromatin assembly or disassembly	99	0	2.99	0.12871	--
Biological Process	GO:0019856	pyrimidine nucleobase biosynthetic process	12	0	0.36	0.12877	--
Biological Process	GO:0006140	regulation of nucleotide metabolic process	54	1	1.63	0.1293	Seita.3G260900
Biological Process	GO:0009853	photorespiration	112	0	3.38	0.13008	--
Biological Process	GO:0010540	basipetal auxin transport	26	1	0.78	0.13028	Seita.7G258700
Biological Process	GO:0030834	regulation of actin filament depolymerization	6	0	0.18	0.13031	--
Biological Process	GO:1901879	regulation of protein depolymerization	6	0	0.18	0.13031	--
Biological Process	GO:0071452	cellular response to singlet oxygen	6	1	0.18	0.13055	Seita.8G029600
Biological Process	GO:0009095	aromatic amino acid family biosynthetic process, prephenate pathway	14	1	0.42	0.13136	Seita.9G348400
Biological Process	GO:0033157	regulation of intracellular protein transport	4	0	0.12	0.13143	--
Biological Process	GO:0090316	positive regulation of intracellular protein transport	4	0	0.12	0.13143	--
Biological Process	GO:0051222	positive regulation of protein transport	4	0	0.12	0.13143	--
Biological Process	GO:0032388	positive regulation of intracellular transport	4	0	0.12	0.13143	--
Biological Process	GO:0009718	anthocyanin-containing compound biosynthetic process	24	5	0.72	0.13203	Seita.1G000700;Seita.3G026900;Seita.4G043100;Seita.5G237900;Seita.9G261500
Biological Process	GO:0008300	isoprenoid catabolic process	18	4	0.54	0.13214	Seita.3G148100;Seita.5G315800;Seita.5G323400;Seita.7G189300
Biological Process	GO:0043248	proteasome assembly	82	2	2.47	0.13292	Seita.1G109900;Seita.2G097200
Biological Process	GO:0051788	response to misfolded protein	82	2	2.47	0.13292	Seita.1G109900;Seita.2G097200
Biological Process	GO:0008643	carbohydrate transport	142	10	4.28	0.1331	Seita.1G135700;Seita.1G171800;Seita.3G142900;Seita.7G120300;Seita.7G120800;Seita.8G205800;Seita.9G299500;Seita.9G306000;Seita.9G436600;Seita.9G504800
Biological Process	GO:0048283	indeterminate inflorescence morphogenesis	2	0	0.06	0.13332	--
Biological Process	GO:0048608	reproductive structure development	1153	25	34.77	0.1335	Seita.1G286000;Seita.1G364400;Seita.2G056500;Seita.2G168000;Seita.2G170200;Seita.2G426500;Seita.3G222300;Seita.4G019700;Seita.6G200000;Seita.6G240900;Seita.7G076400;Seita.7G109700;Seita.7G258700;Seita.7G259700;Seita.7G301700;Seita.8G029600;Seita.8G043300;Seita.8G230000;Seita.9G015100;Seita.9G081900;Seita.9G138800;Seita.9G197300;Seita.9G306000;Seita.9G386900;Setaria_italica_newGene_2834
Biological Process	GO:0061458	reproductive system development	1153	25	34.77	0.1335	Seita.1G286000;Seita.1G364400;Seita.2G056500;Seita.2G168000;Seita.2G170200;Seita.2G426500;Seita.3G222300;Seita.4G019700;Seita.6G200000;Seita.6G240900;Seita.7G076400;Seita.7G109700;Seita.7G258700;Seita.7G259700;Seita.7G301700;Seita.8G029600;Seita.8G043300;Seita.8G230000;Seita.9G015100;Seita.9G081900;Seita.9G138800;Seita.9G197300;Seita.9G306000;Seita.9G386900;Setaria_italica_newGene_2834
Biological Process	GO:0009875	pollen-pistil interaction	85	5	2.56	0.13352	Seita.2G109300;Seita.5G015900;Seita.5G409000;Seita.7G251700;Seita.7G252100
Biological Process	GO:0090333	regulation of stomatal closure	3	0	0.09	0.13359	--
Biological Process	GO:0043446	cellular alkane metabolic process	3	1	0.09	0.13387	Seita.1G064400
Biological Process	GO:0043447	alkane biosynthetic process	3	1	0.09	0.13387	Seita.1G064400
Biological Process	GO:0042351	'de novo' GDP-L-fucose biosynthetic process	3	0	0.09	0.13399	--
Biological Process	GO:0010389	regulation of G2/M transition of mitotic cell cycle	37	0	1.12	0.13404	--
Biological Process	GO:1902749	regulation of cell cycle G2/M phase transition	37	0	1.12	0.13404	--
Biological Process	GO:0051170	nuclear import	102	0	3.08	0.13422	--
Biological Process	GO:0019860	uracil metabolic process	5	0	0.15	0.13422	--
Biological Process	GO:0046149	pigment catabolic process	50	2	1.51	0.13437	Seita.9G096100;Seita.9G152400
Biological Process	GO:0015996	chlorophyll catabolic process	50	2	1.51	0.13437	Seita.9G096100;Seita.9G152400
Biological Process	GO:0043461	proton-transporting ATP synthase complex assembly	2	0	0.06	0.13438	--
Biological Process	GO:0070272	proton-transporting ATP synthase complex biogenesis	2	0	0.06	0.13438	--
Biological Process	GO:0030036	actin cytoskeleton organization	123	5	3.71	0.13454	Seita.1G006000;Seita.2G435700;Seita.3G181300;Seita.3G364100;Seita.9G560500
Biological Process	GO:0043631	RNA polyadenylation	18	0	0.54	0.13509	--
Biological Process	GO:0046100	hypoxanthine metabolic process	2	0	0.06	0.13521	--
Biological Process	GO:0009129	pyrimidine nucleoside monophosphate metabolic process	27	1	0.81	0.13566	Seita.7G022800
Biological Process	GO:0009130	pyrimidine nucleoside monophosphate biosynthetic process	27	1	0.81	0.13566	Seita.7G022800
Biological Process	GO:0051188	cofactor biosynthetic process	258	8	7.78	0.13578	Seita.1G225800;Seita.2G044800;Seita.3G249600;Seita.5G099500;Seita.5G154800;Seita.9G015100;Seita.9G204500;Setaria_italica_newGene_2096
Biological Process	GO:0031508	pericentric heterochromatin assembly	2	0	0.06	0.13675	--
Biological Process	GO:0031055	chromatin remodeling at centromere	2	0	0.06	0.13675	--
Biological Process	GO:0044265	cellular macromolecule catabolic process	411	9	12.4	0.13747	Seita.1G109900;Seita.2G044800;Seita.2G097200;Seita.3G034900;Seita.5G084200;Seita.7G259700;Seita.7G314000;Seita.8G123900;Seita.9G152400
Biological Process	GO:0015977	carbon fixation	28	0	0.84	0.13794	--
Biological Process	GO:0044712	single-organism catabolic process	1292	34	38.97	0.13955	Seita.1G124100;Seita.1G225800;Seita.1G240200;Seita.1G244900;Seita.1G254000;Seita.2G056500;Seita.2G068600;Seita.2G097200;Seita.3G109600;Seita.3G148100;Seita.3G181300;Seita.3G260900;Seita.4G066400;Seita.4G246700;Seita.5G099500;Seita.5G144400;Seita.5G315800;Seita.5G323400;Seita.6G036000;Seita.6G234600;Seita.7G167000;Seita.7G189300;Seita.7G258700;Seita.7G330200;Seita.8G163600;Seita.8G169200;Seita.9G0…
Biological Process	GO:0009727	detection of ethylene stimulus	7	0	0.21	0.13956	--
Biological Process	GO:1901293	nucleoside phosphate biosynthetic process	320	7	9.65	0.13998	Seita.2G068600;Seita.2G435700;Seita.7G022800;Seita.9G101100;Seita.9G331900;Seita.9G460100;Setaria_italica_newGene_2770
Biological Process	GO:0043605	cellular amide catabolic process	5	0	0.15	0.1413	--
Biological Process	GO:0072512	trivalent inorganic cation transport	2	0	0.06	0.1416	--
Biological Process	GO:0015690	aluminum cation transport	2	0	0.06	0.1416	--
Biological Process	GO:0015843	methylammonium transport	6	2	0.18	0.14172	Seita.1G259900;Seita.5G452400
Biological Process	GO:0019219	regulation of nucleobase-containing compound metabolic process	1726	30	52.05	0.14209	Seita.1G028400;Seita.2G355900;Seita.3G066700;Seita.3G108500;Seita.3G202300;Seita.3G260900;Seita.4G086300;Seita.4G157200;Seita.4G263400;Seita.5G132800;Seita.5G178400;Seita.5G381300;Seita.5G394300;Seita.6G024700;Seita.6G223600;Seita.6G244100;Seita.7G109700;Seita.7G188500;Seita.7G298100;Seita.7G317000;Seita.7G322700;Seita.8G123100;Seita.9G197300;Seita.9G323300;Seita.9G417600;Seita.9G493500;Seita.9G5…
Biological Process	GO:0005983	starch catabolic process	33	0	1	0.14246	--
Biological Process	GO:2000541	positive regulation of protein geranylgeranylation	4	2	0.12	0.14272	Seita.6G128000;Seita.9G319900
Biological Process	GO:2000539	regulation of protein geranylgeranylation	4	2	0.12	0.14272	Seita.6G128000;Seita.9G319900
Biological Process	GO:0009751	response to salicylic acid	151	0	4.55	0.14305	--
Biological Process	GO:0051785	positive regulation of nuclear division	2	0	0.06	0.1431	--
Biological Process	GO:0015720	allantoin transport	5	1	0.15	0.14315	Seita.3G357700
Biological Process	GO:0042906	xanthine transport	5	1	0.15	0.14315	Seita.3G357700
Biological Process	GO:0015855	pyrimidine nucleobase transport	5	1	0.15	0.14315	Seita.3G357700
Biological Process	GO:0015857	uracil transport	5	1	0.15	0.14315	Seita.3G357700
Biological Process	GO:0007346	regulation of mitotic cell cycle	70	0	2.11	0.1436	--
Biological Process	GO:0006814	sodium ion transport	36	1	1.09	0.14397	Seita.6G203200
Biological Process	GO:0043628	ncRNA 3'-end processing	14	0	0.42	0.14482	--
Biological Process	GO:0010468	regulation of gene expression	1865	36	56.25	0.14484	Seita.1G028400;Seita.1G286000;Seita.2G355900;Seita.3G066700;Seita.3G108500;Seita.3G202300;Seita.4G060600;Seita.4G086300;Seita.4G157200;Seita.4G263400;Seita.5G132800;Seita.5G178400;Seita.5G381300;Seita.5G394300;Seita.6G024700;Seita.6G200000;Seita.6G223600;Seita.6G244100;Seita.7G109700;Seita.7G188500;Seita.7G288800;Seita.7G298100;Seita.7G314000;Seita.7G317000;Seita.7G322700;Seita.8G123100;Seita.9G1…
Biological Process	GO:0051410	detoxification of nitrogen compound	3	0	0.09	0.14494	--
Biological Process	GO:0051409	response to nitrosative stress	3	0	0.09	0.14494	--
Biological Process	GO:0048544	recognition of pollen	84	5	2.53	0.14535	Seita.2G109300;Seita.5G015900;Seita.5G409000;Seita.7G251700;Seita.7G252100
Biological Process	GO:0008037	cell recognition	84	5	2.53	0.14535	Seita.2G109300;Seita.5G015900;Seita.5G409000;Seita.7G251700;Seita.7G252100
Biological Process	GO:0006901	vesicle coating	12	0	0.36	0.14557	--
Biological Process	GO:0033331	ent-kaurene metabolic process	3	1	0.09	0.14567	Seita.4G235600
Biological Process	GO:0010241	ent-kaurene oxidation to kaurenoic acid	3	1	0.09	0.14567	Seita.4G235600
Biological Process	GO:0051501	diterpene phytoalexin metabolic process	17	1	0.51	0.14578	Seita.7G233600
Biological Process	GO:0009147	pyrimidine nucleoside triphosphate metabolic process	13	1	0.39	0.14594	Seita.7G022800
Biological Process	GO:0072525	pyridine-containing compound biosynthetic process	25	0	0.75	0.1467	--
Biological Process	GO:0048522	positive regulation of cellular process	445	12	13.42	0.14671	Seita.1G006000;Seita.3G066700;Seita.3G364100;Seita.4G238900;Seita.5G319100;Seita.6G128000;Seita.6G244100;Seita.6G251100;Seita.7G314000;Seita.9G319900;Seita.9G560500;Seita.9G567200
Biological Process	GO:0010260	animal organ senescence	41	0	1.24	0.147	--
Biological Process	GO:0016265	obsolete death	259	15	7.81	0.14716	Seita.3G067600;Seita.3G109600;Seita.6G026000;Seita.6G229200;Seita.7G242000;Seita.8G162500;Seita.8G162600;Seita.8G162700;Seita.8G167300;Seita.8G167500;Seita.8G201100;Seita.8G232000;Seita.8G232100;Seita.9G516300;Setaria_italica_newGene_1879
Biological Process	GO:0008219	cell death	259	15	7.81	0.14716	Seita.3G067600;Seita.3G109600;Seita.6G026000;Seita.6G229200;Seita.7G242000;Seita.8G162500;Seita.8G162600;Seita.8G162700;Seita.8G167300;Seita.8G167500;Seita.8G201100;Seita.8G232000;Seita.8G232100;Seita.9G516300;Setaria_italica_newGene_1879
Biological Process	GO:0000098	sulfur amino acid catabolic process	4	1	0.12	0.14719	Seita.9G191400
Biological Process	GO:0005985	sucrose metabolic process	45	1	1.36	0.1472	Seita.9G436600
Biological Process	GO:1901990	regulation of mitotic cell cycle phase transition	52	0	1.57	0.1475	--
Biological Process	GO:1901987	regulation of cell cycle phase transition	52	0	1.57	0.1475	--
Biological Process	GO:0006576	cellular biogenic amine metabolic process	95	5	2.87	0.14797	Seita.1G244900;Seita.1G254000;Seita.2G293500;Seita.6G251100;Seita.8G169200
Biological Process	GO:0007154	cell communication	1436	20	43.31	0.14828	Seita.1G028400;Seita.1G095300;Seita.2G044800;Seita.2G109300;Seita.2G170200;Seita.3G109200;Seita.3G109600;Seita.3G181300;Seita.3G196200;Seita.3G260900;Seita.4G101300;Seita.4G235600;Seita.5G015900;Seita.5G018600;Seita.5G314500;Seita.5G409000;Seita.7G018400;Seita.7G251700;Seita.7G252100;Seita.7G258700
Biological Process	GO:0043624	cellular protein complex disassembly	32	0	0.97	0.14836	--
Biological Process	GO:0015692	lead ion transport	4	0	0.12	0.14899	--
Biological Process	GO:0010222	stem vascular tissue pattern formation	2	0	0.06	0.14906	--
Biological Process	GO:0032776	DNA methylation on cytosine	17	0	0.51	0.14907	--
Biological Process	GO:0000302	response to reactive oxygen species	243	6	7.33	0.14948	Seita.1G124100;Seita.5G018600;Seita.8G029600;Seita.9G120300;Seita.9G460100;Seita.9G475300
Biological Process	GO:0035435	phosphate ion transmembrane transport	3	1	0.09	0.1495	Seita.4G246700
Biological Process	GO:0009087	methionine catabolic process	1	1	0.03	0.1495	Seita.9G191400
Biological Process	GO:0019458	methionine catabolic process via 2-oxobutanoate	1	1	0.03	0.1495	Seita.9G191400
Biological Process	GO:0015755	fructose transport	1	1	0.03	0.14993	Seita.9G306000
Biological Process	GO:0010677	negative regulation of cellular carbohydrate metabolic process	1	1	0.03	0.14996	Seita.2G044800
Biological Process	GO:0071072	negative regulation of phospholipid biosynthetic process	1	1	0.03	0.14996	Seita.2G044800
Biological Process	GO:0010323	negative regulation of isopentenyl diphosphate biosynthetic process, methylerythritol 4-phosphate pathway	1	1	0.03	0.14996	Seita.2G044800
Biological Process	GO:0060255	regulation of macromolecule metabolic process	2051	40	61.86	0.15014	Seita.1G028400;Seita.1G286000;Seita.2G355900;Seita.2G365800;Seita.3G066700;Seita.3G108500;Seita.3G202300;Seita.3G249600;Seita.4G060600;Seita.4G086300;Seita.4G157200;Seita.4G263400;Seita.5G132800;Seita.5G178400;Seita.5G381300;Seita.5G394300;Seita.6G024700;Seita.6G128000;Seita.6G200000;Seita.6G223600;Seita.6G244100;Seita.7G109700;Seita.7G188500;Seita.7G288800;Seita.7G298100;Seita.7G314000;Seita.7G3…
Biological Process	GO:0043038	amino acid activation	76	2	2.29	0.15078	Seita.1G286000;Seita.6G107900
Biological Process	GO:0043039	tRNA aminoacylation	76	2	2.29	0.15078	Seita.1G286000;Seita.6G107900
Biological Process	GO:0010150	leaf senescence	35	0	1.06	0.15201	--
Biological Process	GO:0030259	lipid glycosylation	8	0	0.24	0.15259	--
Biological Process	GO:0009677	double fertilization forming two zygotes	1	0	0.03	0.15275	--
Biological Process	GO:0042023	DNA endoreduplication	63	1	1.9	0.15297	Seita.1G109900
Biological Process	GO:0090114	COPII-coated vesicle budding	1	0	0.03	0.15318	--
Biological Process	GO:0048207	vesicle targeting, rough ER to cis-Golgi	1	0	0.03	0.15318	--
Biological Process	GO:0048208	COPII vesicle coating	1	0	0.03	0.15318	--
Biological Process	GO:0019419	sulfate reduction	2	0	0.06	0.15357	--
Biological Process	GO:0009435	NAD biosynthetic process	7	0	0.21	0.15366	--
Biological Process	GO:0006376	mRNA splice site selection	1	0	0.03	0.15405	--
Biological Process	GO:0000395	mRNA 5'-splice site recognition	1	0	0.03	0.15405	--
Biological Process	GO:0001881	receptor recycling	1	0	0.03	0.15416	--
Biological Process	GO:0043112	receptor metabolic process	1	0	0.03	0.15416	--
Biological Process	GO:0016050	vesicle organization	16	0	0.48	0.15419	--
Biological Process	GO:0010675	regulation of cellular carbohydrate metabolic process	10	1	0.3	0.15471	Seita.2G044800
Biological Process	GO:0015766	disaccharide transport	12	1	0.36	0.15633	Seita.9G436600
Biological Process	GO:0015772	oligosaccharide transport	12	1	0.36	0.15633	Seita.9G436600
Biological Process	GO:0071433	cell wall repair	1	0	0.03	0.15693	--
Biological Process	GO:0071229	cellular response to acid chemical	276	3	8.32	0.15698	Seita.1G095300;Seita.4G235600;Seita.5G018600
Biological Process	GO:0032535	regulation of cellular component size	94	4	2.83	0.1575	Seita.1G006000;Seita.3G364100;Seita.7G258700;Seita.9G560500
Biological Process	GO:0090066	regulation of anatomical structure size	94	4	2.83	0.1575	Seita.1G006000;Seita.3G364100;Seita.7G258700;Seita.9G560500
Biological Process	GO:0071369	cellular response to ethylene stimulus	40	0	1.21	0.15777	--
Biological Process	GO:0009958	positive gravitropism	23	2	0.69	0.15792	Seita.4G101300;Seita.7G258700
Biological Process	GO:0051171	regulation of nitrogen compound metabolic process	1747	31	52.69	0.15821	Seita.1G028400;Seita.2G355900;Seita.3G066700;Seita.3G108500;Seita.3G202300;Seita.3G260900;Seita.4G086300;Seita.4G157200;Seita.4G263400;Seita.5G132800;Seita.5G178400;Seita.5G381300;Seita.5G394300;Seita.6G024700;Seita.6G223600;Seita.6G244100;Seita.6G251100;Seita.7G109700;Seita.7G188500;Seita.7G298100;Seita.7G317000;Seita.7G322700;Seita.8G123100;Seita.9G197300;Seita.9G323300;Seita.9G417600;Seita.9G4…
Biological Process	GO:0009684	indoleacetic acid biosynthetic process	26	2	0.78	0.15888	Seita.1G254000;Seita.8G169200
Biological Process	GO:0051606	detection of stimulus	83	1	2.5	0.15893	Seita.5G018600
Biological Process	GO:0010564	regulation of cell cycle process	100	0	3.02	0.15993	--
Biological Process	GO:0006423	cysteinyl-tRNA aminoacylation	2	0	0.06	0.16048	--
Biological Process	GO:0007076	mitotic chromosome condensation	5	0	0.15	0.16127	--
Biological Process	GO:0006388	tRNA splicing, via endonucleolytic cleavage and ligation	3	0	0.09	0.1615	--
Biological Process	GO:0019359	nicotinamide nucleotide biosynthetic process	11	0	0.33	0.16153	--
Biological Process	GO:0016226	iron-sulfur cluster assembly	96	4	2.9	0.16208	Seita.7G006700;Seita.7G301700;Seita.9G267100;Setaria_italica_newGene_2761
Biological Process	GO:0031163	metallo-sulfur cluster assembly	96	4	2.9	0.16208	Seita.7G006700;Seita.7G301700;Seita.9G267100;Setaria_italica_newGene_2761
Biological Process	GO:0071669	plant-type cell wall organization or biogenesis	174	5	5.25	0.16323	Seita.5G319100;Seita.6G251100;Seita.9G360000;Seita.9G472700;Seita.9G560500
Biological Process	GO:0045292	mRNA cis splicing, via spliceosome	6	0	0.18	0.16356	--
Biological Process	GO:0044275	cellular carbohydrate catabolic process	65	0	1.96	0.16376	--
Biological Process	GO:0006413	translational initiation	115	2	3.47	0.1638	Seita.7G294600;Seita.9G000200
Biological Process	GO:2000067	regulation of root morphogenesis	5	0	0.15	0.16416	--
Biological Process	GO:0007187	G-protein coupled receptor signaling pathway, coupled to cyclic nucleotide second messenger	5	0	0.15	0.16416	--
Biological Process	GO:0007188	adenylate cyclase-modulating G-protein coupled receptor signaling pathway	5	0	0.15	0.16416	--
Biological Process	GO:0009866	induced systemic resistance, ethylene mediated signaling pathway	3	0	0.09	0.16418	--
Biological Process	GO:0006105	succinate metabolic process	1	0	0.03	0.16441	--
Biological Process	GO:0006540	glutamate decarboxylation to succinate	1	0	0.03	0.16441	--
Biological Process	GO:0009450	gamma-aminobutyric acid catabolic process	1	0	0.03	0.16441	--
Biological Process	GO:0006538	glutamate catabolic process	1	0	0.03	0.16441	--
Biological Process	GO:0009448	gamma-aminobutyric acid metabolic process	1	0	0.03	0.16441	--
Biological Process	GO:0018198	peptidyl-cysteine modification	1	0	0.03	0.16505	--
Biological Process	GO:0018160	peptidyl-pyrromethane cofactor linkage	1	0	0.03	0.16505	--
Biological Process	GO:0036066	protein O-linked fucosylation	1	0	0.03	0.16517	--
Biological Process	GO:0061077	chaperone-mediated protein folding	5	0	0.15	0.1656	--
Biological Process	GO:0006355	regulation of transcription, DNA-templated	1586	29	47.83	0.16584	Seita.1G028400;Seita.2G355900;Seita.3G066700;Seita.3G108500;Seita.3G202300;Seita.4G086300;Seita.4G157200;Seita.4G263400;Seita.5G132800;Seita.5G178400;Seita.5G381300;Seita.5G394300;Seita.6G024700;Seita.6G223600;Seita.6G244100;Seita.7G109700;Seita.7G188500;Seita.7G298100;Seita.7G317000;Seita.7G322700;Seita.8G123100;Seita.9G197300;Seita.9G323300;Seita.9G417600;Seita.9G493500;Seita.9G560500;Seita.9G5…
Biological Process	GO:2001141	regulation of RNA biosynthetic process	1586	29	47.83	0.16584	Seita.1G028400;Seita.2G355900;Seita.3G066700;Seita.3G108500;Seita.3G202300;Seita.4G086300;Seita.4G157200;Seita.4G263400;Seita.5G132800;Seita.5G178400;Seita.5G381300;Seita.5G394300;Seita.6G024700;Seita.6G223600;Seita.6G244100;Seita.7G109700;Seita.7G188500;Seita.7G298100;Seita.7G317000;Seita.7G322700;Seita.8G123100;Seita.9G197300;Seita.9G323300;Seita.9G417600;Seita.9G493500;Seita.9G560500;Seita.9G5…
Biological Process	GO:0035864	response to potassium ion	1	0	0.03	0.16589	--
Biological Process	GO:0097034	mitochondrial respiratory chain complex IV biogenesis	1	0	0.03	0.16593	--
Biological Process	GO:0033617	mitochondrial respiratory chain complex IV assembly	1	0	0.03	0.16593	--
Biological Process	GO:0001700	embryonic development via the syncytial blastoderm	1	0	0.03	0.16631	--
Biological Process	GO:0009792	embryo development ending in birth or egg hatching	1	0	0.03	0.16631	--
Biological Process	GO:0031408	oxylipin biosynthetic process	44	1	1.33	0.16666	Seita.5G411400
Biological Process	GO:0010020	chloroplast fission	17	0	0.51	0.16776	--
Biological Process	GO:0097054	L-glutamate biosynthetic process	4	0	0.12	0.16784	--
Biological Process	GO:0072489	methylammonium transmembrane transport	4	2	0.12	0.16784	Seita.1G259900;Seita.5G452400
Biological Process	GO:0052863	1-deoxy-D-xylulose 5-phosphate metabolic process	2	0	0.06	0.16799	--
Biological Process	GO:0052865	1-deoxy-D-xylulose 5-phosphate biosynthetic process	2	0	0.06	0.16799	--
Biological Process	GO:0010220	positive regulation of vernalization response	1	0	0.03	0.16828	--
Biological Process	GO:0005986	sucrose biosynthetic process	14	0	0.42	0.16857	--
Biological Process	GO:0000076	DNA replication checkpoint	1	0	0.03	0.1689	--
Biological Process	GO:0071310	cellular response to organic substance	701	11	21.14	0.1689	Seita.1G028400;Seita.1G095300;Seita.1G171800;Seita.3G109200;Seita.3G109600;Seita.4G101300;Seita.4G235600;Seita.5G018600;Seita.5G314500;Seita.7G258700;Setaria_italica_newGene_985
Biological Process	GO:0007030	Golgi organization	67	2	2.02	0.1695	Seita.7G024400;Seita.9G516300
Biological Process	GO:0061024	membrane organization	284	3	8.57	0.16952	Seita.1G194100;Seita.9G360000;Seita.9G516300
Biological Process	GO:0010187	negative regulation of seed germination	2	0	0.06	0.16969	--
Biological Process	GO:0007349	cellularization	7	0	0.21	0.1697	--
Biological Process	GO:0015994	chlorophyll metabolic process	156	7	4.7	0.16981	Seita.1G225800;Seita.2G044800;Seita.3G249600;Seita.5G099500;Seita.9G096100;Seita.9G152400;Seita.9G204500
Biological Process	GO:0030261	chromosome condensation	17	1	0.51	0.16989	Seita.1G137900
Biological Process	GO:0015866	ADP transport	2	0	0.06	0.17013	--
Biological Process	GO:0043650	dicarboxylic acid biosynthetic process	22	1	0.66	0.17064	Seita.2G394900
Biological Process	GO:0010396	rhamnogalacturonan II metabolic process	2	0	0.06	0.17135	--
Biological Process	GO:0010306	rhamnogalacturonan II biosynthetic process	2	0	0.06	0.17135	--
Biological Process	GO:0032268	regulation of cellular protein metabolic process	262	6	7.9	0.17135	Seita.1G028400;Seita.1G286000;Seita.3G249600;Seita.4G060600;Seita.6G128000;Seita.9G319900
Biological Process	GO:0015865	purine nucleotide transport	9	0	0.27	0.17144	--
Biological Process	GO:0006268	DNA unwinding involved in DNA replication	9	0	0.27	0.17171	--
Biological Process	GO:0046085	adenosine metabolic process	3	0	0.09	0.17255	--
Biological Process	GO:0045338	farnesyl diphosphate metabolic process	4	0	0.12	0.17298	--
Biological Process	GO:0043410	positive regulation of MAPK cascade	11	0	0.33	0.17312	--
Biological Process	GO:1902533	positive regulation of intracellular signal transduction	11	0	0.33	0.17312	--
Biological Process	GO:0043406	positive regulation of MAP kinase activity	11	0	0.33	0.17312	--
Biological Process	GO:0071902	positive regulation of protein serine/threonine kinase activity	11	0	0.33	0.17312	--
Biological Process	GO:0000187	activation of MAPK activity	11	0	0.33	0.17312	--
Biological Process	GO:0030029	actin filament-based process	143	6	4.31	0.17312	Seita.1G006000;Seita.1G354400;Seita.2G435700;Seita.3G181300;Seita.3G364100;Seita.9G560500
Biological Process	GO:0030041	actin filament polymerization	80	3	2.41	0.17458	Seita.1G006000;Seita.3G364100;Seita.9G560500
Biological Process	GO:0070201	regulation of establishment of protein localization	5	0	0.15	0.17464	--
Biological Process	GO:0051223	regulation of protein transport	5	0	0.15	0.17464	--
Biological Process	GO:0010166	wax metabolic process	22	1	0.66	0.17467	Seita.1G064400
Biological Process	GO:0090069	regulation of ribosome biogenesis	2	0	0.06	0.17469	--
Biological Process	GO:2000232	regulation of rRNA processing	2	0	0.06	0.17469	--
Biological Process	GO:2000234	positive regulation of rRNA processing	2	0	0.06	0.17469	--
Biological Process	GO:0009873	ethylene-activated signaling pathway	37	0	1.12	0.17476	--
Biological Process	GO:0080120	CAAX-box protein maturation	2	0	0.06	0.17491	--
Biological Process	GO:0006378	mRNA polyadenylation	11	0	0.33	0.17552	--
Biological Process	GO:0042214	terpene metabolic process	25	4	0.75	0.17553	Seita.2G044800;Seita.4G235600;Seita.5G315800;Seita.7G189300
Biological Process	GO:0006952	defense response	935	49	28.2	0.17561	Seita.1G095300;Seita.1G254000;Seita.2G170200;Seita.2G178500;Seita.2G178600;Seita.2G365800;Seita.3G141800;Seita.3G235000;Seita.3G263800;Seita.5G018600;Seita.5G099500;Seita.5G319100;Seita.5G411400;Seita.5G448200;Seita.5G451800;Seita.6G026000;Seita.6G200000;Seita.6G229200;Seita.7G003900;Seita.7G242000;Seita.7G288400;Seita.7G294600;Seita.8G064300;Seita.8G088100;Seita.8G123900;Seita.8G162500;Seita.8G1…
Biological Process	GO:0006997	nucleus organization	68	1	2.05	0.1757	Setaria_italica_newGene_2761
Biological Process	GO:0009963	positive regulation of flavonoid biosynthetic process	14	1	0.42	0.17588	Seita.9G516300
Biological Process	GO:0009235	cobalamin metabolic process	1	0	0.03	0.17685	--
Biological Process	GO:0009236	cobalamin biosynthetic process	1	0	0.03	0.17685	--
Biological Process	GO:0046440	L-lysine metabolic process	3	1	0.09	0.17688	Seita.2G056500
Biological Process	GO:0006554	lysine catabolic process	3	1	0.09	0.17688	Seita.2G056500
Biological Process	GO:0019477	L-lysine catabolic process	3	1	0.09	0.17688	Seita.2G056500
Biological Process	GO:0018282	metal incorporation into metallo-sulfur cluster	1	0	0.03	0.17693	--
Biological Process	GO:0018283	iron incorporation into metallo-sulfur cluster	1	0	0.03	0.17693	--
Biological Process	GO:0000271	polysaccharide biosynthetic process	367	9	11.07	0.17727	Seita.2G168000;Seita.2G347600;Seita.3G235400;Seita.5G319100;Seita.7G098500;Seita.9G360000;Seita.9G460100;Seita.9G560500;Setaria_italica_newGene_2846
Biological Process	GO:0009729	detection of brassinosteroid stimulus	4	0	0.12	0.17744	--
Biological Process	GO:0048481	plant ovule development	90	1	2.71	0.17752	Seita.4G019700
Biological Process	GO:0035670	plant-type ovary development	90	1	2.71	0.17752	Seita.4G019700
Biological Process	GO:0015853	adenine transport	2	0	0.06	0.17774	--
Biological Process	GO:0015854	guanine transport	2	0	0.06	0.17774	--
Biological Process	GO:0010113	negative regulation of systemic acquired resistance	1	0	0.03	0.17806	--
Biological Process	GO:0045836	positive regulation of meiotic nuclear division	1	0	0.03	0.17822	--
Biological Process	GO:0009644	response to high light intensity	128	2	3.86	0.17886	Seita.5G323200;Seita.9G120300
Biological Process	GO:0009863	salicylic acid mediated signaling pathway	79	0	2.38	0.1789	--
Biological Process	GO:0016101	diterpenoid metabolic process	61	4	1.84	0.18052	Seita.3G148100;Seita.4G235600;Seita.5G323400;Seita.7G233600
Biological Process	GO:0046443	FAD metabolic process	1	0	0.03	0.18068	--
Biological Process	GO:0072387	flavin adenine dinucleotide metabolic process	1	0	0.03	0.18068	--
Biological Process	GO:0007052	mitotic spindle organization	1	0	0.03	0.18097	--
Biological Process	GO:2000694	regulation of phragmoplast microtubule organization	1	0	0.03	0.18097	--
Biological Process	GO:0060236	regulation of mitotic spindle organization	1	0	0.03	0.18097	--
Biological Process	GO:0090224	regulation of spindle organization	1	0	0.03	0.18097	--
Biological Process	GO:0032467	positive regulation of cytokinesis	1	0	0.03	0.18097	--
Biological Process	GO:0006270	DNA replication initiation	61	0	1.84	0.18099	--
Biological Process	GO:0048571	long-day photoperiodism	14	0	0.42	0.18197	--
Biological Process	GO:0048574	long-day photoperiodism, flowering	14	0	0.42	0.18197	--
Biological Process	GO:0051276	chromosome organization	653	4	19.69	0.18343	Seita.1G137900;Seita.3G366500;Seita.6G244100;Seita.9G138800
Biological Process	GO:0051156	glucose 6-phosphate metabolic process	4	1	0.12	0.18369	Seita.3G109600
Biological Process	GO:0006827	high-affinity iron ion transmembrane transport	1	0	0.03	0.1842	--
Biological Process	GO:0005992	trehalose biosynthetic process	20	1	0.6	0.18446	Seita.2G396200
Biological Process	GO:0009862	systemic acquired resistance, salicylic acid mediated signaling pathway	52	0	1.57	0.18469	--
Biological Process	GO:0022607	cellular component assembly	746	13	22.5	0.18519	Seita.1G006000;Seita.1G109900;Seita.2G097200;Seita.3G249600;Seita.3G364100;Seita.7G006700;Seita.7G301700;Seita.9G191400;Seita.9G267100;Seita.9G472700;Seita.9G560500;Seita.9G567200;Setaria_italica_newGene_2761
Biological Process	GO:0006848	pyruvate transport	6	0	0.18	0.1852	--
Biological Process	GO:1901160	primary amino compound metabolic process	1	0	0.03	0.18548	--
Biological Process	GO:0006580	ethanolamine metabolic process	1	0	0.03	0.18548	--
Biological Process	GO:1900542	regulation of purine nucleotide metabolic process	53	1	1.6	0.18548	Seita.3G260900
Biological Process	GO:0009118	regulation of nucleoside metabolic process	53	1	1.6	0.18548	Seita.3G260900
Biological Process	GO:0060964	regulation of gene silencing by miRNA	3	0	0.09	0.18577	--
Biological Process	GO:0060966	regulation of gene silencing by RNA	3	0	0.09	0.18577	--
Biological Process	GO:0034660	ncRNA metabolic process	456	7	13.75	0.18598	Seita.1G194100;Seita.1G286000;Seita.2G044800;Seita.3G249600;Seita.6G107900;Seita.9G016000;Seita.9G360000
Biological Process	GO:0010236	plastoquinone biosynthetic process	7	0	0.21	0.18645	--
Biological Process	GO:0080180	2-methylguanosine metabolic process	1	0	0.03	0.1869	--
Biological Process	GO:0042126	nitrate metabolic process	6	0	0.18	0.18713	--
Biological Process	GO:0042128	nitrate assimilation	6	0	0.18	0.18713	--
Biological Process	GO:2001057	reactive nitrogen species metabolic process	6	0	0.18	0.18713	--
Biological Process	GO:0009649	entrainment of circadian clock	6	0	0.18	0.18723	--
Biological Process	GO:0048268	clathrin coat assembly	11	0	0.33	0.18765	--
Biological Process	GO:0046039	GTP metabolic process	193	3	5.82	0.18785	Seita.3G181300;Seita.3G260900;Seita.8G163600
Biological Process	GO:0043433	negative regulation of sequence-specific DNA binding transcription factor activity	3	0	0.09	0.18801	--
Biological Process	GO:0090407	organophosphate biosynthetic process	694	12	20.93	0.18819	Seita.2G044800;Seita.2G068600;Seita.2G435700;Seita.3G249600;Seita.5G099500;Seita.7G006700;Seita.7G022800;Seita.9G101100;Seita.9G331900;Seita.9G360000;Seita.9G460100;Setaria_italica_newGene_2770
Biological Process	GO:0010555	response to mannitol	6	0	0.18	0.18836	--
Biological Process	GO:0009893	positive regulation of metabolic process	301	8	9.08	0.18869	Seita.3G066700;Seita.5G319100;Seita.6G128000;Seita.6G244100;Seita.6G251100;Seita.9G319900;Seita.9G516300;Seita.9G567200
Biological Process	GO:0009957	epidermal cell fate specification	13	0	0.39	0.18961	--
Biological Process	GO:0009415	response to water	258	3	7.78	0.18972	Seita.5G319100;Seita.6G200000;Setaria_italica_newGene_2770
Biological Process	GO:0015748	organophosphate ester transport	70	2	2.11	0.18985	Seita.3G043600;Seita.4G246700
Biological Process	GO:0045088	regulation of innate immune response	126	2	3.8	0.19073	Seita.5G018600;Seita.9G516300
Biological Process	GO:0019720	Mo-molybdopterin cofactor metabolic process	12	0	0.36	0.19075	--
Biological Process	GO:0043545	molybdopterin cofactor metabolic process	12	0	0.36	0.19075	--
Biological Process	GO:0006777	Mo-molybdopterin cofactor biosynthetic process	12	0	0.36	0.19075	--
Biological Process	GO:0051189	prosthetic group metabolic process	12	0	0.36	0.19075	--
Biological Process	GO:0032324	molybdopterin cofactor biosynthetic process	12	0	0.36	0.19075	--
Biological Process	GO:0043101	purine-containing compound salvage	11	1	0.33	0.19076	Seita.2G435700
Biological Process	GO:0043467	regulation of generation of precursor metabolites and energy	20	0	0.6	0.19104	--
Biological Process	GO:2000652	regulation of secondary cell wall biogenesis	2	1	0.06	0.19175	Seita.9G560500
Biological Process	GO:0006359	regulation of transcription from RNA polymerase III promoter	1	0	0.03	0.19228	--
Biological Process	GO:0016480	negative regulation of transcription from RNA polymerase III promoter	1	0	0.03	0.19228	--
Biological Process	GO:1901661	quinone metabolic process	37	1	1.12	0.1929	Seita.9G015100
Biological Process	GO:1901663	quinone biosynthetic process	37	1	1.12	0.1929	Seita.9G015100
Biological Process	GO:0010100	negative regulation of photomorphogenesis	6	0	0.18	0.19312	--
Biological Process	GO:0009311	oligosaccharide metabolic process	189	3	5.7	0.19325	Seita.2G396200;Seita.9G360000;Seita.9G436600
Biological Process	GO:0031062	positive regulation of histone methylation	3	0	0.09	0.19394	--
Biological Process	GO:0031058	positive regulation of histone modification	3	0	0.09	0.19394	--
Biological Process	GO:1903310	positive regulation of chromatin organization	3	0	0.09	0.19394	--
Biological Process	GO:0032465	regulation of cytokinesis	2	0	0.06	0.1941	--
Biological Process	GO:0010398	xylogalacturonan metabolic process	1	0	0.03	0.19475	--
Biological Process	GO:0048586	regulation of long-day photoperiodism, flowering	11	0	0.33	0.19487	--
Biological Process	GO:0022610	biological adhesion	62	2	1.87	0.19491	Seita.1G006000;Seita.9G560500
Biological Process	GO:0007155	cell adhesion	62	2	1.87	0.19491	Seita.1G006000;Seita.9G560500
Biological Process	GO:0000957	mitochondrial RNA catabolic process	1	0	0.03	0.19522	--
Biological Process	GO:0015858	nucleoside transport	6	0	0.18	0.19595	--
Biological Process	GO:0009835	fruit ripening	5	1	0.15	0.19614	Seita.6G240900
Biological Process	GO:0071695	anatomical structure maturation	5	1	0.15	0.19614	Seita.6G240900
Biological Process	GO:0032261	purine nucleotide salvage	2	0	0.06	0.19628	--
Biological Process	GO:0009864	induced systemic resistance, jasmonic acid mediated signaling pathway	10	1	0.3	0.19658	Seita.5G018600
Biological Process	GO:0046351	disaccharide biosynthetic process	35	1	1.06	0.19753	Seita.2G396200
Biological Process	GO:0071446	cellular response to salicylic acid stimulus	84	0	2.53	0.19758	--
Biological Process	GO:0051252	regulation of RNA metabolic process	1595	29	48.1	0.19758	Seita.1G028400;Seita.2G355900;Seita.3G066700;Seita.3G108500;Seita.3G202300;Seita.4G086300;Seita.4G157200;Seita.4G263400;Seita.5G132800;Seita.5G178400;Seita.5G381300;Seita.5G394300;Seita.6G024700;Seita.6G223600;Seita.6G244100;Seita.7G109700;Seita.7G188500;Seita.7G298100;Seita.7G317000;Seita.7G322700;Seita.8G123100;Seita.9G197300;Seita.9G323300;Seita.9G417600;Seita.9G493500;Seita.9G560500;Seita.9G5…
Biological Process	GO:0015995	chlorophyll biosynthetic process	102	5	3.08	0.19772	Seita.1G225800;Seita.2G044800;Seita.3G249600;Seita.5G099500;Seita.9G204500
Biological Process	GO:0043241	protein complex disassembly	33	0	1	0.19835	--
Biological Process	GO:0032984	macromolecular complex disassembly	33	0	1	0.19835	--
Biological Process	GO:0043574	peroxisomal transport	67	0	2.02	0.19874	--
Biological Process	GO:0006885	regulation of pH	12	0	0.36	0.19914	--
Biological Process	GO:0009661	chromoplast organization	1	0	0.03	0.19946	--
Biological Process	GO:0034035	purine ribonucleoside bisphosphate metabolic process	9	0	0.27	0.20009	--
Biological Process	GO:0015969	guanosine tetraphosphate metabolic process	9	0	0.27	0.20009	--
Biological Process	GO:0034661	ncRNA catabolic process	12	0	0.36	0.20035	--
Biological Process	GO:0006998	nuclear envelope organization	1	0	0.03	0.20038	--
Biological Process	GO:0006921	cellular component disassembly involved in execution phase of apoptosis	1	0	0.03	0.20038	--
Biological Process	GO:0097194	execution phase of apoptosis	1	0	0.03	0.20038	--
Biological Process	GO:0030262	apoptotic nuclear changes	1	0	0.03	0.20038	--
Biological Process	GO:0030264	nuclear fragmentation involved in apoptotic nuclear change	1	0	0.03	0.20038	--
Biological Process	GO:0071763	nuclear membrane organization	1	0	0.03	0.20038	--
Biological Process	GO:0009585	red, far-red light phototransduction	18	1	0.54	0.20064	Seita.5G018600
Biological Process	GO:0007602	phototransduction	18	1	0.54	0.20064	Seita.5G018600
Biological Process	GO:0018205	peptidyl-lysine modification	39	0	1.18	0.2007	--
Biological Process	GO:0006779	porphyrin-containing compound biosynthetic process	130	6	3.92	0.20085	Seita.1G225800;Seita.2G044800;Seita.3G249600;Seita.5G099500;Seita.9G204500;Setaria_italica_newGene_2096
Biological Process	GO:0044262	cellular carbohydrate metabolic process	574	17	17.31	0.20123	Seita.2G044800;Seita.2G168000;Seita.2G347600;Seita.2G396200;Seita.3G235400;Seita.4G246200;Seita.5G319100;Seita.6G015500;Seita.7G098500;Seita.7G144600;Seita.7G227400;Seita.9G360000;Seita.9G436600;Seita.9G460100;Seita.9G472700;Seita.9G560500;Setaria_italica_newGene_2846
Biological Process	GO:0080090	regulation of primary metabolic process	2008	40	60.56	0.20186	Seita.1G028400;Seita.1G286000;Seita.2G044800;Seita.2G355900;Seita.2G365800;Seita.3G066700;Seita.3G108500;Seita.3G202300;Seita.3G249600;Seita.3G260900;Seita.4G060600;Seita.4G086300;Seita.4G157200;Seita.4G263400;Seita.5G132800;Seita.5G178400;Seita.5G319100;Seita.5G381300;Seita.5G394300;Seita.6G024700;Seita.6G128000;Seita.6G223600;Seita.6G244100;Seita.6G251100;Seita.7G109700;Seita.7G188500;Seita.7G2…
Biological Process	GO:0080009	mRNA methylation	1	0	0.03	0.20253	--
Biological Process	GO:1902593	single-organism nuclear import	98	0	2.96	0.20314	--
Biological Process	GO:0044744	protein localization to nucleus	98	0	2.96	0.20314	--
Biological Process	GO:0006606	protein import into nucleus	98	0	2.96	0.20314	--
Biological Process	GO:0046383	dTDP-rhamnose metabolic process	1	0	0.03	0.20314	--
Biological Process	GO:0019305	dTDP-rhamnose biosynthetic process	1	0	0.03	0.20314	--
Biological Process	GO:0071586	CAAX-box protein processing	1	0	0.03	0.20336	--
Biological Process	GO:0030808	regulation of nucleotide biosynthetic process	3	0	0.09	0.20395	--
Biological Process	GO:0080020	regulation of coenzyme A biosynthetic process	3	0	0.09	0.20395	--
Biological Process	GO:1900371	regulation of purine nucleotide biosynthetic process	3	0	0.09	0.20395	--
Biological Process	GO:0051196	regulation of coenzyme metabolic process	3	0	0.09	0.20395	--
Biological Process	GO:0044260	cellular macromolecule metabolic process	6795	158	204.93	0.20519	Seita.1G028400;Seita.1G095300;Seita.1G106300;Seita.1G109900;Seita.1G113400;Seita.1G137900;Seita.1G194100;Seita.1G199600;Seita.1G243900;Seita.1G286000;Seita.1G347900;Seita.1G348500;Seita.1G364400;Seita.2G044800;Seita.2G056500;Seita.2G097200;Seita.2G097500;Seita.2G102900;Seita.2G109300;Seita.2G152200;Seita.2G168000;Seita.2G255900;Seita.2G342300;Seita.2G347600;Seita.2G355900;Seita.2G398500;Seita.3G0…
Biological Process	GO:0072668	obsolete tubulin complex biogenesis	9	0	0.27	0.2052	--
Biological Process	GO:0007021	tubulin complex assembly	9	0	0.27	0.2052	--
Biological Process	GO:0060968	regulation of gene silencing	6	0	0.18	0.2057	--
Biological Process	GO:0006435	threonyl-tRNA aminoacylation	3	1	0.09	0.20572	Seita.6G107900
Biological Process	GO:0040020	regulation of meiotic nuclear division	5	0	0.15	0.20611	--
Biological Process	GO:0002097	tRNA wobble base modification	10	0	0.3	0.20612	--
Biological Process	GO:0072690	single-celled organism vegetative growth phase	1	0	0.03	0.20647	--
Biological Process	GO:0000903	regulation of cell shape during vegetative growth phase	1	0	0.03	0.20647	--
Biological Process	GO:0070408	carbamoyl phosphate metabolic process	1	0	0.03	0.20732	--
Biological Process	GO:0070409	carbamoyl phosphate biosynthetic process	1	0	0.03	0.20732	--
Biological Process	GO:0006543	glutamine catabolic process	1	0	0.03	0.20732	--
Biological Process	GO:0035303	regulation of dephosphorylation	65	1	1.96	0.20824	Seita.3G249600
Biological Process	GO:0048311	mitochondrion distribution	1	0	0.03	0.20871	--
Biological Process	GO:0048312	intracellular distribution of mitochondria	1	0	0.03	0.20871	--
Biological Process	GO:0000256	allantoin catabolic process	4	0	0.12	0.20901	--
Biological Process	GO:0010426	DNA methylation on cytosine within a CHH sequence	1	0	0.03	0.20956	--
Biological Process	GO:0015798	myo-inositol transport	7	0	0.21	0.20977	--
Biological Process	GO:0080179	1-methylguanosine metabolic process	1	0	0.03	0.20992	--
Biological Process	GO:0006541	glutamine metabolic process	22	0	0.66	0.21057	--
Biological Process	GO:0009106	lipoate metabolic process	20	0	0.6	0.21063	--
Biological Process	GO:0061025	membrane fusion	2	0	0.06	0.21064	--
Biological Process	GO:0044801	single-organism membrane fusion	2	0	0.06	0.21064	--
Biological Process	GO:0045597	positive regulation of cell differentiation	3	0	0.09	0.21085	--
Biological Process	GO:0048496	maintenance of animal organ identity	3	0	0.09	0.21147	--
Biological Process	GO:0048497	maintenance of floral organ identity	3	0	0.09	0.21147	--
Biological Process	GO:0031401	positive regulation of protein modification process	25	2	0.75	0.2115	Seita.6G128000;Seita.9G319900
Biological Process	GO:0072662	protein localization to peroxisome	66	0	1.99	0.21175	--
Biological Process	GO:0072663	establishment of protein localization to peroxisome	66	0	1.99	0.21175	--
Biological Process	GO:0006625	protein targeting to peroxisome	66	0	1.99	0.21175	--
Biological Process	GO:0046822	regulation of nucleocytoplasmic transport	3	0	0.09	0.21226	--
Biological Process	GO:0046824	positive regulation of nucleocytoplasmic transport	3	0	0.09	0.21226	--
Biological Process	GO:0046825	regulation of protein export from nucleus	3	0	0.09	0.21226	--
Biological Process	GO:0046827	positive regulation of protein export from nucleus	3	0	0.09	0.21226	--
Biological Process	GO:0006471	protein ADP-ribosylation	11	0	0.33	0.21255	--
Biological Process	GO:0019748	secondary metabolic process	320	13	9.65	0.21322	Seita.1G000700;Seita.1G240200;Seita.1G254000;Seita.3G249600;Seita.5G154800;Seita.5G319100;Seita.6G026000;Seita.7G233600;Seita.7G330200;Seita.8G043300;Seita.8G169200;Seita.9G061300;Seita.9G472700
Biological Process	GO:0043967	histone H4 acetylation	6	0	0.18	0.21354	--
Biological Process	GO:0015837	amine transport	7	2	0.21	0.21354	Seita.1G259900;Seita.5G452400
Biological Process	GO:0008033	tRNA processing	93	2	2.8	0.21414	Seita.2G044800;Seita.9G016000
Biological Process	GO:0006048	UDP-N-acetylglucosamine biosynthetic process	3	0	0.09	0.21511	--
Biological Process	GO:0034472	snRNA 3'-end processing	2	0	0.06	0.21515	--
Biological Process	GO:0034477	U6 snRNA 3'-end processing	2	0	0.06	0.21515	--
Biological Process	GO:0035247	peptidyl-arginine omega-N-methylation	2	0	0.06	0.21554	--
Biological Process	GO:0019919	peptidyl-arginine methylation, to asymmetrical-dimethyl arginine	2	0	0.06	0.21554	--
Biological Process	GO:0080157	regulation of plant-type cell wall organization or biogenesis	1	0	0.03	0.2157	--
Biological Process	GO:0051592	response to calcium ion	13	1	0.39	0.21613	Seita.6G200000
Biological Process	GO:0008285	negative regulation of cell proliferation	6	0	0.18	0.21623	--
Biological Process	GO:0046438	D-cysteine metabolic process	1	0	0.03	0.21783	--
Biological Process	GO:0019447	D-cysteine catabolic process	1	0	0.03	0.21783	--
Biological Process	GO:0007141	male meiosis I	1	0	0.03	0.21824	--
Biological Process	GO:0010648	negative regulation of cell communication	57	0	1.72	0.21843	--
Biological Process	GO:0009968	negative regulation of signal transduction	57	0	1.72	0.21843	--
Biological Process	GO:0023057	negative regulation of signaling	57	0	1.72	0.21843	--
Biological Process	GO:0032262	pyrimidine nucleotide salvage	6	1	0.18	0.21884	Seita.7G022800
Biological Process	GO:0044206	UMP salvage	6	1	0.18	0.21884	Seita.7G022800
Biological Process	GO:0043097	pyrimidine nucleoside salvage	6	1	0.18	0.21884	Seita.7G022800
Biological Process	GO:0010138	pyrimidine ribonucleotide salvage	6	1	0.18	0.21884	Seita.7G022800
Biological Process	GO:0035304	regulation of protein dephosphorylation	60	1	1.81	0.21949	Seita.3G249600
Biological Process	GO:0080175	phragmoplast microtubule organization	2	0	0.06	0.21972	--
Biological Process	GO:0000963	mitochondrial RNA processing	2	0	0.06	0.22012	--
Biological Process	GO:0045176	apical protein localization	2	0	0.06	0.22031	--
Biological Process	GO:0008105	asymmetric protein localization	2	0	0.06	0.22031	--
Biological Process	GO:0007165	signal transduction	1160	13	34.98	0.22035	Seita.1G028400;Seita.1G095300;Seita.2G170200;Seita.3G109200;Seita.3G109600;Seita.3G181300;Seita.3G260900;Seita.4G101300;Seita.4G235600;Seita.5G018600;Seita.5G314500;Seita.7G018400;Seita.7G258700
Biological Process	GO:0015031	protein transport	756	9	22.8	0.2204	Seita.2G152200;Seita.3G181300;Seita.6G128000;Seita.7G006700;Seita.7G024400;Seita.7G301700;Seita.9G319900;Seita.9G387800;Seita.9G516300
Biological Process	GO:0007015	actin filament organization	104	4	3.14	0.22071	Seita.1G006000;Seita.3G181300;Seita.3G364100;Seita.9G560500
Biological Process	GO:0051493	regulation of cytoskeleton organization	83	3	2.5	0.22077	Seita.1G006000;Seita.3G364100;Seita.9G560500
Biological Process	GO:0043044	ATP-dependent chromatin remodeling	3	0	0.09	0.22096	--
Biological Process	GO:0009057	macromolecule catabolic process	562	12	16.95	0.22177	Seita.1G109900;Seita.2G044800;Seita.2G097200;Seita.3G034900;Seita.4G231700;Seita.5G084200;Seita.7G259700;Seita.7G314000;Seita.8G123900;Seita.9G152400;Seita.9G360000;Seita.9G472700
Biological Process	GO:0009202	deoxyribonucleoside triphosphate biosynthetic process	5	1	0.15	0.22235	Seita.9G331900
Biological Process	GO:0031425	chloroplast RNA processing	13	2	0.39	0.22285	Seita.2G044800;Seita.4G168200
Biological Process	GO:0042398	cellular modified amino acid biosynthetic process	47	2	1.42	0.22318	Seita.1G339600;Seita.5G154800
Biological Process	GO:0042335	cuticle development	38	3	1.15	0.22391	Seita.1G064400;Seita.1G364400;Seita.7G142900
Biological Process	GO:0034433	steroid esterification	1	0	0.03	0.22394	--
Biological Process	GO:0034434	sterol esterification	1	0	0.03	0.22394	--
Biological Process	GO:0016127	sterol catabolic process	1	0	0.03	0.22394	--
Biological Process	GO:0006706	steroid catabolic process	1	0	0.03	0.22394	--
Biological Process	GO:0006207	'de novo' pyrimidine nucleobase biosynthetic process	5	0	0.15	0.22424	--
Biological Process	GO:0006067	ethanol metabolic process	1	0	0.03	0.22432	--
Biological Process	GO:0006069	ethanol oxidation	1	0	0.03	0.22432	--
Biological Process	GO:0010111	glyoxysome organization	1	0	0.03	0.22498	--
Biological Process	GO:0006778	porphyrin-containing compound metabolic process	187	8	5.64	0.22548	Seita.1G225800;Seita.2G044800;Seita.3G249600;Seita.5G099500;Seita.9G096100;Seita.9G152400;Seita.9G204500;Setaria_italica_newGene_2096
Biological Process	GO:0071900	regulation of protein serine/threonine kinase activity	66	0	1.99	0.22589	--
Biological Process	GO:0046719	regulation by virus of viral protein levels in host cell	1	0	0.03	0.22611	--
Biological Process	GO:0080022	primary root development	14	0	0.42	0.22662	--
Biological Process	GO:0031399	regulation of protein modification process	150	3	4.52	0.22685	Seita.3G249600;Seita.6G128000;Seita.9G319900
Biological Process	GO:0042723	thiamine-containing compound metabolic process	15	0	0.45	0.22882	--
Biological Process	GO:0006772	thiamine metabolic process	15	0	0.45	0.22882	--
Biological Process	GO:0001510	RNA methylation	125	1	3.77	0.2295	Setaria_italica_newGene_2761
Biological Process	GO:0010448	vegetative meristem growth	4	1	0.12	0.22953	Seita.2G102900
Biological Process	GO:0046713	borate transport	9	0	0.27	0.23048	--
Biological Process	GO:0032881	regulation of polysaccharide metabolic process	2	0	0.06	0.23083	--
Biological Process	GO:0032885	regulation of polysaccharide biosynthetic process	2	0	0.06	0.23083	--
Biological Process	GO:0051094	positive regulation of developmental process	64	3	1.93	0.23138	Seita.2G426500;Seita.7G259700;Seita.9G306000
Biological Process	GO:0006972	hyperosmotic response	105	1	3.17	0.23155	Seita.9G443500
Biological Process	GO:0019567	arabinose biosynthetic process	1	0	0.03	0.23185	--
Biological Process	GO:0019322	pentose biosynthetic process	1	0	0.03	0.23185	--
Biological Process	GO:0030155	regulation of cell adhesion	2	0	0.06	0.23212	--
Biological Process	GO:0071588	hydrogen peroxide mediated signaling pathway	1	0	0.03	0.23214	--
Biological Process	GO:1901527	abscisic acid-activated signaling pathway involved in stomatal movement	1	0	0.03	0.23214	--
Biological Process	GO:1901528	hydrogen peroxide mediated signaling pathway involved in stomatal movement	1	0	0.03	0.23214	--
Biological Process	GO:0032411	positive regulation of transporter activity	1	0	0.03	0.23214	--
Biological Process	GO:1901529	positive regulation of anion channel activity	1	0	0.03	0.23214	--
Biological Process	GO:0032414	positive regulation of ion transmembrane transporter activity	1	0	0.03	0.23214	--
Biological Process	GO:0015074	DNA integration	45	7	1.36	0.23273	Seita.8G129700;Setaria_italica_newGene_1128;Setaria_italica_newGene_1846;Setaria_italica_newGene_1934;Setaria_italica_newGene_3236;Setaria_italica_newGene_3270;Setaria_italica_newGene_89
Biological Process	GO:0042949	arbutin transport	2	0	0.06	0.23294	--
Biological Process	GO:0044282	small molecule catabolic process	268	11	8.08	0.23319	Seita.1G240200;Seita.1G244900;Seita.1G254000;Seita.2G056500;Seita.2G097200;Seita.3G148100;Seita.5G323400;Seita.7G167000;Seita.8G169200;Seita.9G191400;Setaria_italica_newGene_2096
Biological Process	GO:0048467	gynoecium development	119	1	3.59	0.23323	Seita.4G019700
Biological Process	GO:0006325	chromatin organization	476	4	14.36	0.23337	Seita.1G137900;Seita.3G366500;Seita.6G244100;Seita.9G138800
Biological Process	GO:0016073	snRNA metabolic process	4	0	0.12	0.23377	--
Biological Process	GO:0006289	nucleotide-excision repair	35	0	1.06	0.23387	--
Biological Process	GO:0046967	cytosol to ER transport	1	0	0.03	0.23393	--
Biological Process	GO:0000079	regulation of cyclin-dependent protein serine/threonine kinase activity	41	0	1.24	0.23396	--
Biological Process	GO:0055088	lipid homeostasis	7	1	0.21	0.23406	Seita.4G224700
Biological Process	GO:0000910	cytokinesis	250	6	7.54	0.23454	Seita.1G006000;Seita.5G319100;Seita.6G251100;Seita.9G101100;Seita.9G472700;Seita.9G560500
Biological Process	GO:0015708	silicate transport	2	0	0.06	0.23472	--
Biological Process	GO:0072330	monocarboxylic acid biosynthetic process	376	17	11.34	0.23538	Seita.1G064400;Seita.1G167200;Seita.1G240200;Seita.1G254000;Seita.2G394900;Seita.3G137500;Seita.3G249600;Seita.4G226300;Seita.5G099500;Seita.5G319100;Seita.5G411400;Seita.7G142900;Seita.8G169200;Seita.9G061300;Seita.9G276700;Seita.9G537200;Setaria_italica_newGene_985
Biological Process	GO:0009165	nucleotide biosynthetic process	314	6	9.47	0.2369	Seita.2G068600;Seita.2G435700;Seita.7G022800;Seita.9G101100;Seita.9G460100;Setaria_italica_newGene_2770
Biological Process	GO:0009788	negative regulation of abscisic acid-activated signaling pathway	32	0	0.97	0.23691	--
Biological Process	GO:1901420	negative regulation of response to alcohol	32	0	0.97	0.23691	--
Biological Process	GO:0022411	cellular component disassembly	36	0	1.09	0.23701	--
Biological Process	GO:0016054	organic acid catabolic process	248	11	7.48	0.23861	Seita.1G240200;Seita.1G244900;Seita.1G254000;Seita.2G056500;Seita.2G097200;Seita.3G148100;Seita.5G323400;Seita.7G167000;Seita.8G169200;Seita.9G191400;Setaria_italica_newGene_2096
Biological Process	GO:0046395	carboxylic acid catabolic process	248	11	7.48	0.23861	Seita.1G240200;Seita.1G244900;Seita.1G254000;Seita.2G056500;Seita.2G097200;Seita.3G148100;Seita.5G323400;Seita.7G167000;Seita.8G169200;Seita.9G191400;Setaria_italica_newGene_2096
Biological Process	GO:0030832	regulation of actin filament length	79	3	2.38	0.24083	Seita.1G006000;Seita.3G364100;Seita.9G560500
Biological Process	GO:0030833	regulation of actin filament polymerization	79	3	2.38	0.24083	Seita.1G006000;Seita.3G364100;Seita.9G560500
Biological Process	GO:0008064	regulation of actin polymerization or depolymerization	79	3	2.38	0.24083	Seita.1G006000;Seita.3G364100;Seita.9G560500
Biological Process	GO:0032956	regulation of actin cytoskeleton organization	79	3	2.38	0.24083	Seita.1G006000;Seita.3G364100;Seita.9G560500
Biological Process	GO:0032970	regulation of actin filament-based process	79	3	2.38	0.24083	Seita.1G006000;Seita.3G364100;Seita.9G560500
Biological Process	GO:0052889	9,9'-di-cis-zeta-carotene desaturation to 7,9,7',9'-tetra-cis-lycopene	1	0	0.03	0.24093	--
Biological Process	GO:0002098	tRNA wobble uridine modification	9	0	0.27	0.24141	--
Biological Process	GO:0002683	negative regulation of immune system process	4	0	0.12	0.24181	--
Biological Process	GO:0044106	cellular amine metabolic process	104	5	3.14	0.24241	Seita.1G244900;Seita.1G254000;Seita.2G293500;Seita.6G251100;Seita.8G169200
Biological Process	GO:0060860	regulation of floral organ abscission	2	0	0.06	0.24243	--
Biological Process	GO:0060862	negative regulation of floral organ abscission	2	0	0.06	0.24243	--
Biological Process	GO:0043903	regulation of symbiosis, encompassing mutualism through parasitism	7	0	0.21	0.24269	--
Biological Process	GO:0015828	tyrosine transport	1	0	0.03	0.24282	--
Biological Process	GO:0051130	positive regulation of cellular component organization	111	3	3.35	0.24424	Seita.1G006000;Seita.3G364100;Seita.9G560500
Biological Process	GO:0050776	regulation of immune response	129	2	3.89	0.2447	Seita.5G018600;Seita.9G516300
Biological Process	GO:0006850	mitochondrial pyruvate transport	5	0	0.15	0.24532	--
Biological Process	GO:0008104	protein localization	801	10	24.16	0.24538	Seita.1G137900;Seita.2G152200;Seita.3G181300;Seita.6G128000;Seita.7G006700;Seita.7G024400;Seita.7G301700;Seita.9G319900;Seita.9G387800;Seita.9G516300
Biological Process	GO:0006900	vesicle budding from membrane	14	0	0.42	0.2459	--
Biological Process	GO:0045962	positive regulation of development, heterochronic	1	0	0.03	0.24596	--
Biological Process	GO:0016116	carotenoid metabolic process	95	5	2.87	0.24609	Seita.1G194100;Seita.2G044800;Seita.3G249600;Seita.5G099500;Seita.7G189300
Biological Process	GO:0016108	tetraterpenoid metabolic process	95	5	2.87	0.24609	Seita.1G194100;Seita.2G044800;Seita.3G249600;Seita.5G099500;Seita.7G189300
Biological Process	GO:0042964	thioredoxin reduction	2	0	0.06	0.24653	--
Biological Process	GO:0034470	ncRNA processing	342	3	10.31	0.24676	Seita.2G044800;Seita.3G249600;Seita.9G016000
Biological Process	GO:0048581	negative regulation of post-embryonic development	56	0	1.69	0.24699	--
Biological Process	GO:0023051	regulation of signaling	206	5	6.21	0.24751	Seita.3G109200;Seita.3G260900;Seita.4G101300;Seita.5G314500;Seita.7G258700
Biological Process	GO:0009628	response to abiotic stimulus	1982	48	59.78	0.24774	Seita.1G355600;Seita.2G013000;Seita.2G061900;Seita.2G068600;Seita.2G168000;Seita.2G170200;Seita.2G255900;Seita.2G365800;Seita.3G026900;Seita.3G148100;Seita.3G235000;Seita.3G249600;Seita.3G263800;Seita.4G043100;Seita.4G101300;Seita.4G224700;Seita.5G018600;Seita.5G099500;Seita.5G124300;Seita.5G154800;Seita.5G197500;Seita.5G229900;Seita.5G234200;Seita.5G319100;Seita.5G323200;Seita.5G323400;Seita.5G4…
Biological Process	GO:0006656	phosphatidylcholine biosynthetic process	6	0	0.18	0.24775	--
Biological Process	GO:0030638	polyketide metabolic process	1	0	0.03	0.24787	--
Biological Process	GO:0030639	polyketide biosynthetic process	1	0	0.03	0.24787	--
Biological Process	GO:0052314	phytoalexin metabolic process	21	1	0.63	0.24801	Seita.7G233600
Biological Process	GO:0009809	lignin biosynthetic process	34	2	1.03	0.24846	Seita.5G154800;Seita.6G026000
Biological Process	GO:0009410	response to xenobiotic stimulus	29	1	0.87	0.24904	Seita.5G229900
Biological Process	GO:0009451	RNA modification	275	5	8.29	0.25013	Seita.2G398500;Seita.9G016000;Seita.9G344100;Seita.9G567200;Setaria_italica_newGene_2761
Biological Process	GO:0009073	aromatic amino acid family biosynthetic process	84	2	2.53	0.25036	Seita.7G006700;Seita.9G348400
Biological Process	GO:0031407	oxylipin metabolic process	45	1	1.36	0.2507	Seita.5G411400
Biological Process	GO:0033013	tetrapyrrole metabolic process	189	8	5.7	0.25075	Seita.1G225800;Seita.2G044800;Seita.3G249600;Seita.5G099500;Seita.9G096100;Seita.9G152400;Seita.9G204500;Setaria_italica_newGene_2096
Biological Process	GO:0007584	response to nutrient	8	0	0.24	0.25082	--
Biological Process	GO:0009099	valine biosynthetic process	3	0	0.09	0.25118	--
Biological Process	GO:0006568	tryptophan metabolic process	41	3	1.24	0.25231	Seita.1G254000;Seita.6G251100;Seita.8G169200
Biological Process	GO:0006586	indolalkylamine metabolic process	41	3	1.24	0.25231	Seita.1G254000;Seita.6G251100;Seita.8G169200
Biological Process	GO:0009695	jasmonic acid biosynthetic process	60	1	1.81	0.25253	Seita.9G537200
Biological Process	GO:0045980	negative regulation of nucleotide metabolic process	1	0	0.03	0.25258	--
Biological Process	GO:0015782	CMP-N-acetylneuraminate transport	2	0	0.06	0.25333	--
Biological Process	GO:0015739	sialic acid transport	2	0	0.06	0.25333	--
Biological Process	GO:0009555	pollen development	207	4	6.24	0.2534	Seita.1G064400;Seita.6G027600;Seita.6G244100;Seita.9G138800
Biological Process	GO:0009891	positive regulation of biosynthetic process	261	5	7.87	0.25386	Seita.3G066700;Seita.5G319100;Seita.6G244100;Seita.9G516300;Seita.9G567200
Biological Process	GO:0010453	regulation of cell fate commitment	2	0	0.06	0.25398	--
Biological Process	GO:0010455	positive regulation of cell fate commitment	2	0	0.06	0.25398	--
Biological Process	GO:0009269	response to desiccation	25	0	0.75	0.25402	--
Biological Process	GO:0006723	cuticle hydrocarbon biosynthetic process	5	1	0.15	0.25437	Seita.1G064400
Biological Process	GO:0016052	carbohydrate catabolic process	448	8	13.51	0.25444	Seita.3G109600;Seita.4G231700;Seita.5G099500;Seita.5G144400;Seita.6G036000;Seita.9G360000;Seita.9G472700;Setaria_italica_newGene_910
Biological Process	GO:0048439	flower morphogenesis	19	0	0.57	0.2551	--
Biological Process	GO:0009769	photosynthesis, light harvesting in photosystem II	2	0	0.06	0.25513	--
Biological Process	GO:0042436	indole-containing compound catabolic process	20	2	0.6	0.25515	Seita.1G254000;Seita.8G169200
Biological Process	GO:0016114	terpenoid biosynthetic process	203	12	6.12	0.25538	Seita.1G194100;Seita.1G254000;Seita.2G044800;Seita.2G257000;Seita.3G249600;Seita.4G235600;Seita.5G099500;Seita.5G315800;Seita.5G319100;Seita.7G189300;Seita.7G233600;Seita.9G061300
Biological Process	GO:0006366	transcription from RNA polymerase II promoter	71	2	2.14	0.25571	Seita.1G113400;Seita.9G000200
Biological Process	GO:0016122	xanthophyll metabolic process	14	2	0.42	0.25597	Seita.2G044800;Seita.7G189300
Biological Process	GO:0044249	cellular biosynthetic process	4878	115	147.12	0.25687	Seita.1G000700;Seita.1G028400;Seita.1G064400;Seita.1G109900;Seita.1G113400;Seita.1G167200;Seita.1G194100;Seita.1G225800;Seita.1G240200;Seita.1G244900;Seita.1G254000;Seita.1G286000;Seita.1G339600;Seita.1G348500;Seita.2G044800;Seita.2G056500;Seita.2G068600;Seita.2G102900;Seita.2G128600;Seita.2G152200;Seita.2G168000;Seita.2G257000;Seita.2G293500;Seita.2G347600;Seita.2G355900;Seita.2G394900;Seita.2G3…
Biological Process	GO:0009636	response to toxic substance	36	1	1.09	0.25727	Seita.5G229900
Biological Process	GO:0010135	ureide metabolic process	2	0	0.06	0.2587	--
Biological Process	GO:0010136	ureide catabolic process	2	0	0.06	0.2587	--
Biological Process	GO:0046499	S-adenosylmethioninamine metabolic process	3	0	0.09	0.25891	--
Biological Process	GO:0006597	spermine biosynthetic process	3	0	0.09	0.25891	--
Biological Process	GO:0006557	S-adenosylmethioninamine biosynthetic process	3	0	0.09	0.25891	--
Biological Process	GO:0008215	spermine metabolic process	3	0	0.09	0.25891	--
Biological Process	GO:0048451	petal formation	33	1	1	0.259	Seita.7G076400
Biological Process	GO:0048446	petal morphogenesis	33	1	1	0.259	Seita.7G076400
Biological Process	GO:0040019	positive regulation of embryonic development	4	0	0.12	0.25982	--
Biological Process	GO:0019216	regulation of lipid metabolic process	35	2	1.06	0.26044	Seita.2G044800;Seita.5G319100
Biological Process	GO:0009915	phloem sucrose loading	2	0	0.06	0.26068	--
Biological Process	GO:1901576	organic substance biosynthetic process	4965	120	149.74	0.26146	Seita.1G000700;Seita.1G028400;Seita.1G064400;Seita.1G109900;Seita.1G113400;Seita.1G167200;Seita.1G194100;Seita.1G225800;Seita.1G240200;Seita.1G244900;Seita.1G254000;Seita.1G286000;Seita.1G339600;Seita.1G348500;Seita.2G044800;Seita.2G068600;Seita.2G102900;Seita.2G128600;Seita.2G152200;Seita.2G168000;Seita.2G257000;Seita.2G293500;Seita.2G347600;Seita.2G355900;Seita.2G394900;Seita.2G396200;Seita.2G4…
Biological Process	GO:0006005	L-fucose biosynthetic process	2	0	0.06	0.26186	--
Biological Process	GO:0042354	L-fucose metabolic process	2	0	0.06	0.26186	--
Biological Process	GO:0009920	cell plate formation involved in plant-type cell wall biogenesis	3	0	0.09	0.26197	--
Biological Process	GO:0007268	chemical synaptic transmission	3	0	0.09	0.26197	--
Biological Process	GO:0010207	photosystem II assembly	127	2	3.83	0.26215	Seita.3G249600;Seita.9G567200
Biological Process	GO:0006357	regulation of transcription from RNA polymerase II promoter	25	0	0.75	0.26311	--
Biological Process	GO:0045037	protein import into chloroplast stroma	12	0	0.36	0.26313	--
Biological Process	GO:0033014	tetrapyrrole biosynthetic process	135	6	4.07	0.26387	Seita.1G225800;Seita.2G044800;Seita.3G249600;Seita.5G099500;Seita.9G204500;Setaria_italica_newGene_2096
Biological Process	GO:0006334	nucleosome assembly	77	0	2.32	0.26388	--
Biological Process	GO:0034728	nucleosome organization	77	0	2.32	0.26388	--
Biological Process	GO:0052837	thiazole biosynthetic process	2	0	0.06	0.26393	--
Biological Process	GO:0052838	thiazole metabolic process	2	0	0.06	0.26393	--
Biological Process	GO:0046484	oxazole or thiazole metabolic process	2	0	0.06	0.26393	--
Biological Process	GO:0018131	oxazole or thiazole biosynthetic process	2	0	0.06	0.26393	--
Biological Process	GO:0045184	establishment of protein localization	762	9	22.98	0.26422	Seita.2G152200;Seita.3G181300;Seita.6G128000;Seita.7G006700;Seita.7G024400;Seita.7G301700;Seita.9G319900;Seita.9G387800;Seita.9G516300
Biological Process	GO:0033562	co-transcriptional gene silencing by RNA interference machinery	1	0	0.03	0.26426	--
Biological Process	GO:0006428	isoleucyl-tRNA aminoacylation	2	0	0.06	0.2643	--
Biological Process	GO:0006348	chromatin silencing at telomere	1	0	0.03	0.26431	--
Biological Process	GO:0080170	hydrogen peroxide transmembrane transport	6	0	0.18	0.26604	--
Biological Process	GO:0009401	phosphoenolpyruvate-dependent sugar phosphotransferase system	4	0	0.12	0.26614	--
Biological Process	GO:0042425	choline biosynthetic process	3	0	0.09	0.26614	--
Biological Process	GO:0009558	embryo sac cellularization	6	0	0.18	0.26617	--
Biological Process	GO:0000272	polysaccharide catabolic process	108	3	3.26	0.2662	Seita.4G231700;Seita.9G360000;Seita.9G472700
Biological Process	GO:0034637	cellular carbohydrate biosynthetic process	376	10	11.34	0.26622	Seita.2G168000;Seita.2G347600;Seita.2G396200;Seita.3G235400;Seita.5G319100;Seita.7G098500;Seita.9G360000;Seita.9G460100;Seita.9G560500;Setaria_italica_newGene_2846
Biological Process	GO:0019674	NAD metabolic process	12	0	0.36	0.26623	--
Biological Process	GO:0006200	obsolete ATP catabolic process	223	7	6.73	0.26659	Seita.1G225800;Seita.2G068600;Seita.4G066400;Seita.4G246700;Seita.6G234600;Seita.7G258700;Setaria_italica_newGene_2770
Biological Process	GO:0009169	purine ribonucleoside monophosphate catabolic process	223	7	6.73	0.26659	Seita.1G225800;Seita.2G068600;Seita.4G066400;Seita.4G246700;Seita.6G234600;Seita.7G258700;Setaria_italica_newGene_2770
Biological Process	GO:0009158	ribonucleoside monophosphate catabolic process	223	7	6.73	0.26659	Seita.1G225800;Seita.2G068600;Seita.4G066400;Seita.4G246700;Seita.6G234600;Seita.7G258700;Setaria_italica_newGene_2770
Biological Process	GO:0009125	nucleoside monophosphate catabolic process	223	7	6.73	0.26659	Seita.1G225800;Seita.2G068600;Seita.4G066400;Seita.4G246700;Seita.6G234600;Seita.7G258700;Setaria_italica_newGene_2770
Biological Process	GO:0009128	purine nucleoside monophosphate catabolic process	223	7	6.73	0.26659	Seita.1G225800;Seita.2G068600;Seita.4G066400;Seita.4G246700;Seita.6G234600;Seita.7G258700;Setaria_italica_newGene_2770
Biological Process	GO:0048453	sepal formation	31	1	0.93	0.26673	Seita.7G076400
Biological Process	GO:0048447	sepal morphogenesis	31	1	0.93	0.26673	Seita.7G076400
Biological Process	GO:0046283	anthocyanin-containing compound metabolic process	39	5	1.18	0.2668	Seita.1G000700;Seita.3G026900;Seita.4G043100;Seita.5G237900;Seita.9G261500
Biological Process	GO:0006862	nucleotide transport	51	2	1.54	0.26718	Seita.3G043600;Seita.4G246700
Biological Process	GO:0043290	apocarotenoid catabolic process	3	0	0.09	0.26742	--
Biological Process	GO:0046345	abscisic acid catabolic process	3	0	0.09	0.26742	--
Biological Process	GO:0016107	sesquiterpenoid catabolic process	3	0	0.09	0.26742	--
Biological Process	GO:0002103	endonucleolytic cleavage of tetracistronic rRNA transcript (SSU-rRNA, LSU-rRNA, 4.5S-rRNA, 5S-rRNA)	2	0	0.06	0.2675	--
Biological Process	GO:0046112	nucleobase biosynthetic process	20	0	0.6	0.26786	--
Biological Process	GO:0015936	coenzyme A metabolic process	14	1	0.42	0.26816	Seita.2G257000
Biological Process	GO:0033383	geranyl diphosphate metabolic process	3	0	0.09	0.26825	--
Biological Process	GO:0033384	geranyl diphosphate biosynthetic process	3	0	0.09	0.26825	--
Biological Process	GO:0045337	farnesyl diphosphate biosynthetic process	3	0	0.09	0.26825	--
Biological Process	GO:0015795	sorbitol transport	5	0	0.15	0.26863	--
Biological Process	GO:0015797	mannitol transport	5	0	0.15	0.26863	--
Biological Process	GO:0015750	pentose transport	5	0	0.15	0.26863	--
Biological Process	GO:0015752	D-ribose transport	5	0	0.15	0.26863	--
Biological Process	GO:0015753	D-xylose transport	5	0	0.15	0.26863	--
Biological Process	GO:0016119	carotene metabolic process	17	3	0.51	0.26873	Seita.2G044800;Seita.5G315800;Seita.7G189300
Biological Process	GO:0051052	regulation of DNA metabolic process	153	1	4.61	0.2692	Seita.6G244100
Biological Process	GO:0030243	cellulose metabolic process	128	5	3.86	0.26949	Seita.2G347600;Seita.5G319100;Seita.7G098500;Seita.9G460100;Setaria_italica_newGene_2846
Biological Process	GO:0008283	cell proliferation	161	2	4.86	0.26967	Seita.4G238900;Seita.7G320400
Biological Process	GO:0010025	wax biosynthetic process	20	1	0.6	0.26997	Seita.1G064400
Biological Process	GO:0031112	positive regulation of microtubule polymerization or depolymerization	2	0	0.06	0.27043	--
Biological Process	GO:0031113	regulation of microtubule polymerization	2	0	0.06	0.27043	--
Biological Process	GO:0031116	positive regulation of microtubule polymerization	2	0	0.06	0.27043	--
Biological Process	GO:0045848	positive regulation of nitrogen utilization	1	0	0.03	0.2706	--
Biological Process	GO:0010395	rhamnogalacturonan I metabolic process	1	0	0.03	0.27071	--
Biological Process	GO:0010400	rhamnogalacturonan I side chain metabolic process	1	0	0.03	0.27071	--
Biological Process	GO:0070298	negative regulation of phosphorelay signal transduction system	3	0	0.09	0.27082	--
Biological Process	GO:0010105	negative regulation of ethylene-activated signaling pathway	3	0	0.09	0.27082	--
Biological Process	GO:0016558	protein import into peroxisome matrix	62	0	1.87	0.27139	--
Biological Process	GO:0010346	shoot axis formation	13	2	0.39	0.27151	Seita.5G315800;Seita.7G189300
Biological Process	GO:0010223	secondary shoot formation	13	2	0.39	0.27151	Seita.5G315800;Seita.7G189300
Biological Process	GO:0001763	morphogenesis of a branching structure	13	2	0.39	0.27151	Seita.5G315800;Seita.7G189300
Biological Process	GO:0043623	cellular protein complex assembly	419	8	12.64	0.27209	Seita.1G006000;Seita.1G109900;Seita.2G097200;Seita.3G249600;Seita.3G364100;Seita.9G472700;Seita.9G560500;Seita.9G567200
Biological Process	GO:0030091	protein repair	8	1	0.24	0.27211	Seita.3G249600
Biological Process	GO:0010206	photosystem II repair	8	1	0.24	0.27211	Seita.3G249600
Biological Process	GO:0009566	fertilization	30	0	0.9	0.27241	--
Biological Process	GO:0042558	pteridine-containing compound metabolic process	34	0	1.03	0.27244	--
Biological Process	GO:0010157	response to chlorate	3	0	0.09	0.27295	--
Biological Process	GO:0031539	positive regulation of anthocyanin metabolic process	2	0	0.06	0.27299	--
Biological Process	GO:0006612	protein targeting to membrane	100	1	3.02	0.27307	Seita.9G516300
Biological Process	GO:0046107	uracil biosynthetic process	2	0	0.06	0.27314	--
Biological Process	GO:0006223	uracil salvage	2	0	0.06	0.27314	--
Biological Process	GO:0080094	response to trehalose-6-phosphate	4	1	0.12	0.27337	Seita.2G435700
Biological Process	GO:0042787	protein ubiquitination involved in ubiquitin-dependent protein catabolic process	9	0	0.27	0.27342	--
Biological Process	GO:0046474	glycerophospholipid biosynthetic process	140	2	4.22	0.27401	Seita.7G006700;Seita.9G360000
Biological Process	GO:1901679	nucleotide transmembrane transport	2	0	0.06	0.2742	--
Biological Process	GO:0072531	pyrimidine-containing compound transmembrane transport	2	0	0.06	0.2742	--
Biological Process	GO:0015785	UDP-galactose transport	2	0	0.06	0.2742	--
Biological Process	GO:0090481	pyrimidine nucleotide-sugar transmembrane transport	2	0	0.06	0.2742	--
Biological Process	GO:0072334	UDP-galactose transmembrane transport	2	0	0.06	0.2742	--
Biological Process	GO:0044802	single-organism membrane organization	273	3	8.23	0.27429	Seita.1G194100;Seita.9G360000;Seita.9G516300
Biological Process	GO:0006644	phospholipid metabolic process	399	5	12.03	0.27461	Seita.2G044800;Seita.3G249600;Seita.5G099500;Seita.7G006700;Seita.9G360000
Biological Process	GO:0010160	formation of animal organ boundary	5	0	0.15	0.27466	--
Biological Process	GO:0048859	formation of anatomical boundary	5	0	0.15	0.27466	--
Biological Process	GO:0030048	actin filament-based movement	17	1	0.51	0.27479	Seita.1G354400
Biological Process	GO:0019932	second-messenger-mediated signaling	29	0	0.87	0.27479	--
Biological Process	GO:0031497	chromatin assembly	84	0	2.53	0.27545	--
Biological Process	GO:0051246	regulation of protein metabolic process	294	7	8.87	0.27566	Seita.1G028400;Seita.1G286000;Seita.2G365800;Seita.3G249600;Seita.4G060600;Seita.6G128000;Seita.9G319900
Biological Process	GO:0045489	pectin biosynthetic process	11	0	0.33	0.27624	--
Biological Process	GO:0019499	cyanide metabolic process	4	0	0.12	0.27681	--
Biological Process	GO:0010275	NAD(P)H dehydrogenase complex assembly	4	0	0.12	0.27681	--
Biological Process	GO:0032271	regulation of protein polymerization	81	3	2.44	0.27733	Seita.1G006000;Seita.3G364100;Seita.9G560500
Biological Process	GO:0043254	regulation of protein complex assembly	81	3	2.44	0.27733	Seita.1G006000;Seita.3G364100;Seita.9G560500
Biological Process	GO:0009647	skotomorphogenesis	7	0	0.21	0.27839	--
Biological Process	GO:0007186	G-protein coupled receptor signaling pathway	49	0	1.48	0.27841	--
Biological Process	GO:0051053	negative regulation of DNA metabolic process	11	0	0.33	0.27909	--
Biological Process	GO:0010044	response to aluminum ion	10	2	0.3	0.27925	Seita.3G043600;Seita.4G246700
Biological Process	GO:0044724	single-organism carbohydrate catabolic process	360	6	10.86	0.27935	Seita.3G109600;Seita.5G099500;Seita.5G144400;Seita.6G036000;Seita.9G360000;Setaria_italica_newGene_910
Biological Process	GO:0052325	cell wall pectin biosynthetic process	7	0	0.21	0.27968	--
Biological Process	GO:0008653	lipopolysaccharide metabolic process	2	0	0.06	0.2797	--
Biological Process	GO:0009103	lipopolysaccharide biosynthetic process	2	0	0.06	0.2797	--
Biological Process	GO:0008153	para-aminobenzoic acid biosynthetic process	2	0	0.06	0.28016	--
Biological Process	GO:0009780	photosynthetic NADP+ reduction	1	0	0.03	0.28017	--
Biological Process	GO:0042991	transcription factor import into nucleus	17	0	0.51	0.28019	--
Biological Process	GO:0051552	flavone metabolic process	13	1	0.39	0.28077	Seita.5G124300
Biological Process	GO:0051553	flavone biosynthetic process	13	1	0.39	0.28077	Seita.5G124300
Biological Process	GO:0051554	flavonol metabolic process	13	1	0.39	0.28077	Seita.5G124300
Biological Process	GO:0051555	flavonol biosynthetic process	13	1	0.39	0.28077	Seita.5G124300
Biological Process	GO:0006085	acetyl-CoA biosynthetic process	6	0	0.18	0.28086	--
Biological Process	GO:0019438	aromatic compound biosynthetic process	2567	61	77.42	0.28122	Seita.1G000700;Seita.1G028400;Seita.1G113400;Seita.1G194100;Seita.1G225800;Seita.1G240200;Seita.1G254000;Seita.2G044800;Seita.2G068600;Seita.2G152200;Seita.2G355900;Seita.2G435700;Seita.3G066700;Seita.3G108500;Seita.3G202300;Seita.3G249600;Seita.3G366500;Seita.4G060600;Seita.4G086300;Seita.4G157200;Seita.4G168500;Seita.4G263400;Seita.5G099500;Seita.5G132800;Seita.5G154800;Seita.5G178400;Seita.5G3…
Biological Process	GO:0006045	N-acetylglucosamine biosynthetic process	1	0	0.03	0.28143	--
Biological Process	GO:0006415	translational termination	14	0	0.42	0.28151	--
Biological Process	GO:0044211	CTP salvage	5	1	0.15	0.28193	Seita.7G022800
Biological Process	GO:0016124	xanthophyll catabolic process	3	1	0.09	0.28203	Seita.7G189300
Biological Process	GO:0016110	tetraterpenoid catabolic process	3	1	0.09	0.28203	Seita.7G189300
Biological Process	GO:0016118	carotenoid catabolic process	3	1	0.09	0.28203	Seita.7G189300
Biological Process	GO:0006567	threonine catabolic process	7	2	0.21	0.2826	Seita.7G167000;Setaria_italica_newGene_2096
Biological Process	GO:0022604	regulation of cell morphogenesis	46	1	1.39	0.28288	Seita.1G109900
Biological Process	GO:0007007	inner mitochondrial membrane organization	8	0	0.24	0.28335	--
Biological Process	GO:2001289	lipid X metabolic process	3	0	0.09	0.28411	--
Biological Process	GO:0008154	actin polymerization or depolymerization	92	3	2.77	0.28426	Seita.1G006000;Seita.3G364100;Seita.9G560500
Biological Process	GO:0000237	leptotene	1	0	0.03	0.28438	--
Biological Process	GO:0000238	zygotene	1	0	0.03	0.28438	--
Biological Process	GO:0008360	regulation of cell shape	3	0	0.09	0.2844	--
Biological Process	GO:0010638	positive regulation of organelle organization	101	3	3.05	0.2855	Seita.1G006000;Seita.3G364100;Seita.9G560500
Biological Process	GO:2001252	positive regulation of chromosome organization	5	0	0.15	0.28599	--
Biological Process	GO:0005513	detection of calcium ion	6	0	0.18	0.28609	--
Biological Process	GO:0090329	regulation of DNA-dependent DNA replication	23	0	0.69	0.28613	--
Biological Process	GO:0032787	monocarboxylic acid metabolic process	918	29	27.69	0.28619	Seita.1G064400;Seita.1G167200;Seita.1G240200;Seita.1G254000;Seita.2G044800;Seita.2G097200;Seita.2G394900;Seita.3G109600;Seita.3G137500;Seita.3G249600;Seita.4G226300;Seita.5G018600;Seita.5G099500;Seita.5G144400;Seita.5G319100;Seita.5G411400;Seita.6G036000;Seita.6G189300;Seita.7G006700;Seita.7G142900;Seita.7G144600;Seita.8G169200;Seita.9G015100;Seita.9G061300;Seita.9G276700;Seita.9G360000;Seita.9G5…
Biological Process	GO:0006399	tRNA metabolic process	198	4	5.97	0.28638	Seita.1G286000;Seita.2G044800;Seita.6G107900;Seita.9G016000
Biological Process	GO:0043649	dicarboxylic acid catabolic process	3	0	0.09	0.28678	--
Biological Process	GO:0035434	copper ion transmembrane transport	12	0	0.36	0.28725	--
Biological Process	GO:0055070	copper ion homeostasis	12	0	0.36	0.28725	--
Biological Process	GO:0070328	triglyceride homeostasis	1	0	0.03	0.2874	--
Biological Process	GO:0055090	acylglycerol homeostasis	1	0	0.03	0.2874	--
Biological Process	GO:0055091	phospholipid homeostasis	1	0	0.03	0.2874	--
Biological Process	GO:0055089	fatty acid homeostasis	1	0	0.03	0.2874	--
Biological Process	GO:0045048	protein insertion into ER membrane	1	0	0.03	0.28785	--
Biological Process	GO:0051640	organelle localization	122	3	3.68	0.28821	Seita.1G194100;Seita.1G354400;Seita.9G360000
Biological Process	GO:0006649	phospholipid transfer to membrane	1	0	0.03	0.28851	--
Biological Process	GO:0018315	molybdenum incorporation into molybdenum-molybdopterin complex	2	0	0.06	0.28854	--
Biological Process	GO:0042040	metal incorporation into metallo-molybdopterin complex	2	0	0.06	0.28854	--
Biological Process	GO:0010449	root meristem growth	10	1	0.3	0.28857	Seita.2G102900
Biological Process	GO:0046369	galactose biosynthetic process	1	0	0.03	0.28879	--
Biological Process	GO:0034067	protein localization to Golgi apparatus	2	0	0.06	0.28885	--
Biological Process	GO:0080144	amino acid homeostasis	2	0	0.06	0.28948	--
Biological Process	GO:0006432	phenylalanyl-tRNA aminoacylation	4	0	0.12	0.28977	--
Biological Process	GO:0046166	glyceraldehyde-3-phosphate biosynthetic process	1	0	0.03	0.29045	--
Biological Process	GO:0006642	triglyceride mobilization	1	0	0.03	0.29045	--
Biological Process	GO:0032877	positive regulation of DNA endoreduplication	4	0	0.12	0.29055	--
Biological Process	GO:2000105	positive regulation of DNA-dependent DNA replication	4	0	0.12	0.29055	--
Biological Process	GO:0045740	positive regulation of DNA replication	4	0	0.12	0.29055	--
Biological Process	GO:0051604	protein maturation	66	0	1.99	0.29118	--
Biological Process	GO:0006825	copper ion transport	24	0	0.72	0.29133	--
Biological Process	GO:0038032	termination of G-protein coupled receptor signaling pathway	3	0	0.09	0.29157	--
Biological Process	GO:0045744	negative regulation of G-protein coupled receptor protein signaling pathway	3	0	0.09	0.29157	--
Biological Process	GO:0008277	regulation of G-protein coupled receptor protein signaling pathway	3	0	0.09	0.29157	--
Biological Process	GO:0023021	termination of signal transduction	3	0	0.09	0.29157	--
Biological Process	GO:0019740	nitrogen utilization	7	0	0.21	0.29195	--
Biological Process	GO:0006808	regulation of nitrogen utilization	7	0	0.21	0.29195	--
Biological Process	GO:0046473	phosphatidic acid metabolic process	1	0	0.03	0.29223	--
Biological Process	GO:0032875	regulation of DNA endoreduplication	21	0	0.63	0.29227	--
Biological Process	GO:0033542	fatty acid beta-oxidation, unsaturated, even number	1	0	0.03	0.29245	--
Biological Process	GO:0051013	microtubule severing	3	0	0.09	0.29293	--
Biological Process	GO:0023014	signal transduction by protein phosphorylation	113	1	3.41	0.29297	Seita.1G095300
Biological Process	GO:0007063	regulation of sister chromatid cohesion	2	0	0.06	0.29325	--
Biological Process	GO:0051983	regulation of chromosome segregation	2	0	0.06	0.29325	--
Biological Process	GO:0045876	positive regulation of sister chromatid cohesion	2	0	0.06	0.29325	--
Biological Process	GO:0006887	exocytosis	48	3	1.45	0.29368	Seita.7G024400;Seita.9G386900;Setaria_italica_newGene_1791
Biological Process	GO:0045901	positive regulation of translational elongation	4	0	0.12	0.29378	--
Biological Process	GO:0045905	positive regulation of translational termination	4	0	0.12	0.29378	--
Biological Process	GO:0043243	positive regulation of protein complex disassembly	4	0	0.12	0.29378	--
Biological Process	GO:0006452	translational frameshifting	4	0	0.12	0.29378	--
Biological Process	GO:0006449	regulation of translational termination	4	0	0.12	0.29378	--
Biological Process	GO:0019685	photosynthesis, dark reaction	22	0	0.66	0.29448	--
Biological Process	GO:0019362	pyridine nucleotide metabolic process	186	2	5.61	0.29543	Seita.5G099500;Seita.9G360000
Biological Process	GO:0042407	cristae formation	1	0	0.03	0.29553	--
Biological Process	GO:2000037	regulation of stomatal complex patterning	6	0	0.18	0.29687	--
Biological Process	GO:0080165	callose deposition in phloem sieve plate	2	0	0.06	0.29698	--
Biological Process	GO:0034263	positive regulation of autophagy in response to ER overload	1	0	0.03	0.29727	--
Biological Process	GO:0072600	establishment of protein localization to Golgi	1	0	0.03	0.29744	--
Biological Process	GO:0000042	protein targeting to Golgi	1	0	0.03	0.29744	--
Biological Process	GO:0000301	retrograde transport, vesicle recycling within Golgi	1	0	0.03	0.29744	--
Biological Process	GO:0010646	regulation of cell communication	211	5	6.36	0.29757	Seita.3G109200;Seita.3G260900;Seita.4G101300;Seita.5G314500;Seita.7G258700
Biological Process	GO:0010225	response to UV-C	3	0	0.09	0.29769	--
Biological Process	GO:0031668	cellular response to extracellular stimulus	158	2	4.77	0.29782	Seita.2G044800;Seita.3G196200
Biological Process	GO:0071496	cellular response to external stimulus	158	2	4.77	0.29782	Seita.2G044800;Seita.3G196200
Biological Process	GO:0090332	stomatal closure	6	0	0.18	0.29811	--
Biological Process	GO:0043543	protein acylation	66	0	1.99	0.29818	--
Biological Process	GO:0009850	auxin metabolic process	69	4	2.08	0.29834	Seita.1G254000;Seita.6G251100;Seita.8G169200;Seita.9G061300
Biological Process	GO:0023052	signaling	1195	13	36.04	0.29836	Seita.1G028400;Seita.1G095300;Seita.2G170200;Seita.3G109200;Seita.3G109600;Seita.3G181300;Seita.3G260900;Seita.4G101300;Seita.4G235600;Seita.5G018600;Seita.5G314500;Seita.7G018400;Seita.7G258700
Biological Process	GO:0005976	polysaccharide metabolic process	531	14	16.01	0.2985	Seita.2G168000;Seita.2G347600;Seita.3G235400;Seita.4G231700;Seita.4G246200;Seita.5G319100;Seita.6G015500;Seita.7G098500;Seita.7G227400;Seita.9G360000;Seita.9G460100;Seita.9G472700;Seita.9G560500;Setaria_italica_newGene_2846
Biological Process	GO:0035023	regulation of Rho protein signal transduction	1	0	0.03	0.2988	--
Biological Process	GO:0007266	Rho protein signal transduction	1	0	0.03	0.2988	--
Biological Process	GO:0032321	positive regulation of GTPase activity	1	0	0.03	0.2988	--
Biological Process	GO:0032319	regulation of GTPase activity	1	0	0.03	0.2988	--
Biological Process	GO:0009966	regulation of signal transduction	205	5	6.18	0.29909	Seita.3G109200;Seita.3G260900;Seita.4G101300;Seita.5G314500;Seita.7G258700
Biological Process	GO:0019478	D-amino acid catabolic process	2	0	0.06	0.29914	--
Biological Process	GO:1901361	organic cyclic compound catabolic process	625	19	18.85	0.29937	Seita.1G225800;Seita.1G240200;Seita.1G254000;Seita.2G044800;Seita.2G068600;Seita.3G034900;Seita.3G181300;Seita.3G260900;Seita.4G066400;Seita.4G246700;Seita.6G234600;Seita.7G258700;Seita.7G314000;Seita.7G330200;Seita.8G163600;Seita.8G169200;Seita.9G096100;Seita.9G152400;Setaria_italica_newGene_2770
Biological Process	GO:0042873	aldonate transport	2	0	0.06	0.29938	--
Biological Process	GO:0015713	phosphoglycerate transport	2	0	0.06	0.29938	--
Biological Process	GO:0000122	negative regulation of transcription from RNA polymerase II promoter	1	0	0.03	0.29953	--
Biological Process	GO:0046113	nucleobase catabolic process	3	0	0.09	0.29974	--
Biological Process	GO:0006212	uracil catabolic process	3	0	0.09	0.29974	--
Biological Process	GO:0006208	pyrimidine nucleobase catabolic process	3	0	0.09	0.29974	--
Biological Process	GO:0036292	DNA rewinding	1	0	0.03	0.30055	--
Biological Process	GO:0006470	protein dephosphorylation	166	4	5.01	0.30072	Seita.3G249600;Seita.5G006400;Seita.5G349600;Seita.8G097500
Biological Process	GO:0000724	double-strand break repair via homologous recombination	61	2	1.84	0.30233	Seita.6G244100;Seita.7G076400
Biological Process	GO:0000725	recombinational repair	61	2	1.84	0.30233	Seita.6G244100;Seita.7G076400
Biological Process	GO:1901565	organonitrogen compound catabolic process	617	20	18.61	0.3024	Seita.1G225800;Seita.1G240200;Seita.1G244900;Seita.1G254000;Seita.2G056500;Seita.2G068600;Seita.3G181300;Seita.3G260900;Seita.4G066400;Seita.4G246700;Seita.6G234600;Seita.7G167000;Seita.7G258700;Seita.8G163600;Seita.8G169200;Seita.9G096100;Seita.9G152400;Seita.9G191400;Setaria_italica_newGene_2096;Setaria_italica_newGene_2770
Biological Process	GO:0009643	photosynthetic acclimation	3	0	0.09	0.3024	--
Biological Process	GO:0097031	mitochondrial respiratory chain complex I biogenesis	3	0	0.09	0.30259	--
Biological Process	GO:0032981	mitochondrial respiratory chain complex I assembly	3	0	0.09	0.30259	--
Biological Process	GO:0031590	wybutosine metabolic process	1	0	0.03	0.30271	--
Biological Process	GO:0031591	wybutosine biosynthetic process	1	0	0.03	0.30271	--
Biological Process	GO:0005991	trehalose metabolic process	22	1	0.66	0.30339	Seita.2G396200
Biological Process	GO:0090391	granum assembly	1	0	0.03	0.30362	--
Biological Process	GO:0071806	protein transmembrane transport	96	0	2.9	0.30395	--
Biological Process	GO:0065002	intracellular protein transmembrane transport	96	0	2.9	0.30395	--
Biological Process	GO:0006461	protein complex assembly	547	9	16.5	0.30542	Seita.1G006000;Seita.1G109900;Seita.2G097200;Seita.3G249600;Seita.3G364100;Seita.9G191400;Seita.9G472700;Seita.9G560500;Seita.9G567200
Biological Process	GO:0010483	pollen tube reception	4	0	0.12	0.30687	--
Biological Process	GO:0051703	intraspecies interaction between organisms	4	0	0.12	0.30687	--
Biological Process	GO:0030811	regulation of nucleotide catabolic process	50	1	1.51	0.30696	Seita.3G260900
Biological Process	GO:0033121	regulation of purine nucleotide catabolic process	50	1	1.51	0.30696	Seita.3G260900
Biological Process	GO:0055064	chloride ion homeostasis	2	0	0.06	0.30825	--
Biological Process	GO:0055083	monovalent inorganic anion homeostasis	2	0	0.06	0.30825	--
Biological Process	GO:0032850	positive regulation of GTPase activity	1	0	0.03	0.30831	--
Biological Process	GO:0032856	activation of GTPase activity	1	0	0.03	0.30831	--
Biological Process	GO:0032857	activation of GTPase activity	1	0	0.03	0.30831	--
Biological Process	GO:0031325	positive regulation of cellular metabolic process	280	7	8.44	0.30872	Seita.3G066700;Seita.5G319100;Seita.6G128000;Seita.6G244100;Seita.6G251100;Seita.9G319900;Seita.9G567200
Biological Process	GO:0016042	lipid catabolic process	205	5	6.18	0.30906	Seita.2G097200;Seita.3G148100;Seita.5G315800;Seita.5G323400;Seita.7G189300
Biological Process	GO:0009954	proximal/distal pattern formation	10	0	0.3	0.30937	--
Biological Process	GO:0070071	proton-transporting two-sector ATPase complex assembly	3	0	0.09	0.30984	--
Biological Process	GO:0044700	single organism signaling	1194	13	36.01	0.31004	Seita.1G028400;Seita.1G095300;Seita.2G170200;Seita.3G109200;Seita.3G109600;Seita.3G181300;Seita.3G260900;Seita.4G101300;Seita.4G235600;Seita.5G018600;Seita.5G314500;Seita.7G018400;Seita.7G258700
Biological Process	GO:0006546	glycine catabolic process	26	0	0.78	0.31053	--
Biological Process	GO:0071258	cellular response to gravity	1	0	0.03	0.31102	--
Biological Process	GO:0071668	plant-type cell wall assembly	10	0	0.3	0.31156	--
Biological Process	GO:0070726	cell wall assembly	10	0	0.3	0.31156	--
Biological Process	GO:0010215	cellulose microfibril organization	10	0	0.3	0.31156	--
Biological Process	GO:0009414	response to water deprivation	245	3	7.39	0.31186	Seita.5G319100;Seita.6G200000;Setaria_italica_newGene_2770
Biological Process	GO:0009720	detection of hormone stimulus	12	0	0.36	0.31204	--
Biological Process	GO:0009726	detection of endogenous stimulus	12	0	0.36	0.31204	--
Biological Process	GO:0033385	geranylgeranyl diphosphate metabolic process	1	0	0.03	0.31218	--
Biological Process	GO:0033386	geranylgeranyl diphosphate biosynthetic process	1	0	0.03	0.31218	--
Biological Process	GO:0051650	establishment of vesicle localization	7	0	0.21	0.31251	--
Biological Process	GO:0051648	vesicle localization	7	0	0.21	0.31251	--
Biological Process	GO:0007229	integrin-mediated signaling pathway	2	0	0.06	0.31299	--
Biological Process	GO:0015937	coenzyme A biosynthetic process	11	0	0.33	0.31299	--
Biological Process	GO:0033866	nucleoside bisphosphate biosynthetic process	11	0	0.33	0.31299	--
Biological Process	GO:0034030	ribonucleoside bisphosphate biosynthetic process	11	0	0.33	0.31299	--
Biological Process	GO:0034033	purine nucleoside bisphosphate biosynthetic process	11	0	0.33	0.31299	--
Biological Process	GO:0009658	chloroplast organization	197	2	5.94	0.3131	Seita.1G194100;Seita.9G360000
Biological Process	GO:0042724	thiamine-containing compound biosynthetic process	11	0	0.33	0.31376	--
Biological Process	GO:0009228	thiamine biosynthetic process	11	0	0.33	0.31376	--
Biological Process	GO:0080167	response to karrikin	170	6	5.13	0.31378	Seita.2G013000;Seita.4G043100;Seita.5G197500;Seita.6G005600;Seita.7G298100;Seita.9G346800
Biological Process	GO:0034219	carbohydrate transmembrane transport	29	1	0.87	0.3144	Seita.9G436600
Biological Process	GO:0005982	starch metabolic process	189	4	5.7	0.31474	Seita.2G168000;Seita.3G235400;Seita.9G360000;Seita.9G472700
Biological Process	GO:0045116	protein neddylation	2	0	0.06	0.31545	--
Biological Process	GO:0046452	dihydrofolate metabolic process	1	0	0.03	0.31561	--
Biological Process	GO:0006761	dihydrofolate biosynthetic process	1	0	0.03	0.31561	--
Biological Process	GO:0044087	regulation of cellular component biogenesis	83	3	2.5	0.31591	Seita.1G006000;Seita.3G364100;Seita.9G560500
Biological Process	GO:0045736	negative regulation of cyclin-dependent protein serine/threonine kinase activity	8	0	0.24	0.31647	--
Biological Process	GO:0010381	peroxisome-chloroplast membrane tethering	1	0	0.03	0.31678	--
Biological Process	GO:0019676	ammonia assimilation cycle	6	0	0.18	0.31725	--
Biological Process	GO:0034622	cellular macromolecular complex assembly	545	8	16.44	0.31734	Seita.1G006000;Seita.1G109900;Seita.2G097200;Seita.3G249600;Seita.3G364100;Seita.9G472700;Seita.9G560500;Seita.9G567200
Biological Process	GO:0043988	histone H3-S28 phosphorylation	1	0	0.03	0.31812	--
Biological Process	GO:0033124	obsolete regulation of GTP catabolic process	47	1	1.42	0.3182	Seita.3G260900
Biological Process	GO:0043087	regulation of GTPase activity	47	1	1.42	0.3182	Seita.3G260900
Biological Process	GO:1901069	guanosine-containing compound catabolic process	186	3	5.61	0.31878	Seita.3G181300;Seita.3G260900;Seita.8G163600
Biological Process	GO:0006184	obsolete GTP catabolic process	186	3	5.61	0.31878	Seita.3G181300;Seita.3G260900;Seita.8G163600
Biological Process	GO:0048658	anther wall tapetum development	17	0	0.51	0.3194	--
Biological Process	GO:0060154	cellular process regulating host cell cycle in response to virus	1	0	0.03	0.31994	--
Biological Process	GO:0070271	protein complex biogenesis	548	9	16.53	0.32018	Seita.1G006000;Seita.1G109900;Seita.2G097200;Seita.3G249600;Seita.3G364100;Seita.9G191400;Seita.9G472700;Seita.9G560500;Seita.9G567200
Biological Process	GO:0008612	peptidyl-lysine modification to peptidyl-hypusine	6	0	0.18	0.32041	--
Biological Process	GO:0051646	mitochondrion localization	17	1	0.51	0.32077	Seita.1G354400
Biological Process	GO:0044743	protein transmembrane import into intracellular organelle	94	0	2.83	0.32198	--
Biological Process	GO:0035405	histone-threonine phosphorylation	1	0	0.03	0.32218	--
Biological Process	GO:0035407	histone H3-T11 phosphorylation	1	0	0.03	0.32218	--
Biological Process	GO:0072355	histone H3-T3 phosphorylation	1	0	0.03	0.32218	--
Biological Process	GO:0018107	peptidyl-threonine phosphorylation	1	0	0.03	0.32218	--
Biological Process	GO:0018210	peptidyl-threonine modification	1	0	0.03	0.32218	--
Biological Process	GO:0019692	deoxyribose phosphate metabolic process	5	0	0.15	0.32237	--
Biological Process	GO:0046385	deoxyribose phosphate biosynthetic process	5	0	0.15	0.32237	--
Biological Process	GO:0009394	2'-deoxyribonucleotide metabolic process	5	0	0.15	0.32237	--
Biological Process	GO:0009262	deoxyribonucleotide metabolic process	5	0	0.15	0.32237	--
Biological Process	GO:0009263	deoxyribonucleotide biosynthetic process	5	0	0.15	0.32237	--
Biological Process	GO:0009265	2'-deoxyribonucleotide biosynthetic process	5	0	0.15	0.32237	--
Biological Process	GO:0009221	pyrimidine deoxyribonucleotide biosynthetic process	5	0	0.15	0.32237	--
Biological Process	GO:0009219	pyrimidine deoxyribonucleotide metabolic process	5	0	0.15	0.32237	--
Biological Process	GO:0048464	flower calyx development	36	1	1.09	0.3224	Seita.7G076400
Biological Process	GO:0048442	sepal development	36	1	1.09	0.3224	Seita.7G076400
Biological Process	GO:0030001	metal ion transport	404	14	12.18	0.32246	Seita.1G169800;Seita.3G066700;Seita.4G209800;Seita.5G323200;Seita.6G027600;Seita.6G156400;Seita.6G203200;Seita.7G130800;Seita.8G028400;Seita.8G224600;Seita.8G229100;Seita.9G296100;Seita.9G516300;Seita.9G570800
Biological Process	GO:0006629	lipid metabolic process	1392	42	41.98	0.32247	Seita.1G064400;Seita.1G167200;Seita.1G194100;Seita.1G254000;Seita.2G044800;Seita.2G097200;Seita.2G133100;Seita.2G257000;Seita.3G137500;Seita.3G148100;Seita.3G249600;Seita.4G067800;Seita.4G068600;Seita.4G224700;Seita.4G226300;Seita.4G235600;Seita.5G099500;Seita.5G124300;Seita.5G150600;Seita.5G234200;Seita.5G245400;Seita.5G315800;Seita.5G319100;Seita.5G323400;Seita.5G411400;Seita.7G006700;Seita.7G0…
Biological Process	GO:0065003	macromolecular complex assembly	596	9	17.97	0.32279	Seita.1G006000;Seita.1G109900;Seita.2G097200;Seita.3G249600;Seita.3G364100;Seita.9G191400;Seita.9G472700;Seita.9G560500;Seita.9G567200
Biological Process	GO:0048833	specification of floral organ number	8	0	0.24	0.32295	--
Biological Process	GO:0006732	coenzyme metabolic process	352	5	10.62	0.32328	Seita.2G257000;Seita.5G099500;Seita.5G154800;Seita.9G015100;Seita.9G360000
Biological Process	GO:0046102	inosine metabolic process	2	0	0.06	0.32359	--
Biological Process	GO:0033692	cellular polysaccharide biosynthetic process	340	9	10.25	0.32415	Seita.2G168000;Seita.2G347600;Seita.3G235400;Seita.5G319100;Seita.7G098500;Seita.9G360000;Seita.9G460100;Seita.9G560500;Setaria_italica_newGene_2846
Biological Process	GO:0006261	DNA-dependent DNA replication	147	4	4.43	0.32418	Seita.1G348500;Seita.6G244100;Seita.8G229300;Setaria_italica_newGene_979
Biological Process	GO:0043687	post-translational protein modification	71	1	2.14	0.32447	Seita.6G244100
Biological Process	GO:0009583	detection of light stimulus	21	1	0.63	0.32493	Seita.5G018600
Biological Process	GO:0009059	macromolecule biosynthetic process	3299	65	99.5	0.32504	Seita.1G028400;Seita.1G109900;Seita.1G113400;Seita.1G194100;Seita.1G286000;Seita.1G348500;Seita.2G102900;Seita.2G152200;Seita.2G168000;Seita.2G347600;Seita.2G355900;Seita.3G066700;Seita.3G108500;Seita.3G141800;Seita.3G202300;Seita.3G235400;Seita.3G366500;Seita.4G060600;Seita.4G086300;Seita.4G157200;Seita.4G168500;Seita.4G263400;Seita.5G132800;Seita.5G178400;Seita.5G319100;Seita.5G381300;Seita.5G3…
Biological Process	GO:0009226	nucleotide-sugar biosynthetic process	35	1	1.06	0.32508	Seita.9G460100
Biological Process	GO:1901659	glycosyl compound biosynthetic process	212	10	6.39	0.32527	Seita.1G254000;Seita.2G068600;Seita.2G435700;Seita.3G249600;Seita.5G154800;Seita.7G022800;Seita.8G169200;Seita.9G101100;Seita.9G472700;Setaria_italica_newGene_2770
Biological Process	GO:0001101	response to acid chemical	840	18	25.33	0.32573	Seita.1G000700;Seita.1G095300;Seita.1G355600;Seita.2G426500;Seita.3G300700;Seita.3G407300;Seita.4G235600;Seita.5G018600;Seita.5G144400;Seita.5G319100;Seita.5G411400;Seita.6G200000;Seita.8G169200;Seita.9G057800;Seita.9G057900;Seita.9G460100;Setaria_italica_newGene_2770;Setaria_italica_newGene_910
Biological Process	GO:0010581	regulation of starch biosynthetic process	1	0	0.03	0.32585	--
Biological Process	GO:0010962	regulation of glucan biosynthetic process	1	0	0.03	0.32585	--
Biological Process	GO:2000904	regulation of starch metabolic process	1	0	0.03	0.32585	--
Biological Process	GO:0051781	positive regulation of cell division	7	0	0.21	0.32613	--
Biological Process	GO:0080114	positive regulation of glycine hydroxymethyltransferase activity	1	0	0.03	0.32614	--
Biological Process	GO:0010304	PSII associated light-harvesting complex II catabolic process	14	1	0.42	0.32643	Seita.9G152400
Biological Process	GO:0043103	hypoxanthine salvage	1	0	0.03	0.3268	--
Biological Process	GO:0006154	adenosine catabolic process	1	0	0.03	0.3268	--
Biological Process	GO:0046101	hypoxanthine biosynthetic process	1	0	0.03	0.3268	--
Biological Process	GO:0046103	inosine biosynthetic process	1	0	0.03	0.3268	--
Biological Process	GO:0044770	cell cycle phase transition	56	0	1.69	0.32702	--
Biological Process	GO:0044772	mitotic cell cycle phase transition	56	0	1.69	0.32702	--
Biological Process	GO:0016570	histone modification	300	2	9.05	0.3275	Seita.6G244100;Seita.9G138800
Biological Process	GO:0006166	purine ribonucleoside salvage	6	1	0.18	0.32824	Seita.2G435700
Biological Process	GO:0009292	genetic transfer	27	0	0.81	0.32834	--
Biological Process	GO:0009294	DNA mediated transformation	27	0	0.81	0.32834	--
Biological Process	GO:0034970	histone H3-R2 methylation	1	0	0.03	0.3284	--
Biological Process	GO:0034971	histone H3-R17 methylation	1	0	0.03	0.3284	--
Biological Process	GO:0034972	histone H3-R26 methylation	1	0	0.03	0.3284	--
Biological Process	GO:0045017	glycerolipid biosynthetic process	155	2	4.67	0.3285	Seita.7G006700;Seita.9G360000
Biological Process	GO:0009405	pathogenesis	1	0	0.03	0.32864	--
Biological Process	GO:0080021	response to benzoic acid	1	0	0.03	0.3293	--
Biological Process	GO:0046496	nicotinamide nucleotide metabolic process	184	2	5.55	0.32987	Seita.5G099500;Seita.9G360000
Biological Process	GO:0000038	very long-chain fatty acid metabolic process	31	1	0.93	0.33029	Seita.7G142900
Biological Process	GO:0007010	cytoskeleton organization	315	8	9.5	0.33097	Seita.1G006000;Seita.1G137900;Seita.2G435700;Seita.3G181300;Seita.3G364100;Seita.9G101100;Seita.9G472700;Seita.9G560500
Biological Process	GO:0060249	anatomical structure homeostasis	113	1	3.41	0.33108	Seita.2G035000
Biological Process	GO:0051128	regulation of cellular component organization	236	4	7.12	0.33161	Seita.1G006000;Seita.1G109900;Seita.3G364100;Seita.9G560500
Biological Process	GO:0015698	inorganic anion transport	128	3	3.86	0.33168	Seita.3G300700;Seita.4G246700;Seita.5G298500
Biological Process	GO:0006400	tRNA modification	42	1	1.27	0.3331	Seita.9G016000
Biological Process	GO:0032264	IMP salvage	1	0	0.03	0.33379	--
Biological Process	GO:0002238	response to molecule of fungal origin	11	0	0.33	0.33422	--
Biological Process	GO:0034645	cellular macromolecule biosynthetic process	3258	64	98.26	0.33432	Seita.1G028400;Seita.1G109900;Seita.1G113400;Seita.1G194100;Seita.1G286000;Seita.1G348500;Seita.2G102900;Seita.2G152200;Seita.2G168000;Seita.2G347600;Seita.2G355900;Seita.3G066700;Seita.3G108500;Seita.3G141800;Seita.3G202300;Seita.3G235400;Seita.3G366500;Seita.4G060600;Seita.4G086300;Seita.4G157200;Seita.4G168500;Seita.4G263400;Seita.5G132800;Seita.5G178400;Seita.5G319100;Seita.5G381300;Seita.5G3…
Biological Process	GO:0044550	secondary metabolite biosynthetic process	177	8	5.34	0.33452	Seita.1G000700;Seita.1G240200;Seita.1G254000;Seita.3G249600;Seita.5G154800;Seita.6G026000;Seita.8G169200;Seita.9G472700
Biological Process	GO:0030327	prenylated protein catabolic process	1	0	0.03	0.33512	--
Biological Process	GO:0030328	prenylcysteine catabolic process	1	0	0.03	0.33512	--
Biological Process	GO:0030329	prenylcysteine metabolic process	1	0	0.03	0.33512	--
Biological Process	GO:0006891	intra-Golgi vesicle-mediated transport	33	0	1	0.33515	--
Biological Process	GO:0044264	cellular polysaccharide metabolic process	455	13	13.72	0.33536	Seita.2G168000;Seita.2G347600;Seita.3G235400;Seita.4G246200;Seita.5G319100;Seita.6G015500;Seita.7G098500;Seita.7G227400;Seita.9G360000;Seita.9G460100;Seita.9G472700;Seita.9G560500;Setaria_italica_newGene_2846
Biological Process	GO:0016180	snRNA processing	3	0	0.09	0.33622	--
Biological Process	GO:0040009	regulation of growth rate	3	0	0.09	0.33632	--
Biological Process	GO:0046622	positive regulation of organ growth	3	0	0.09	0.33632	--
Biological Process	GO:0009627	systemic acquired resistance	123	2	3.71	0.33652	Seita.5G018600;Seita.8G169200
Biological Process	GO:0031930	mitochondria-nucleus signaling pathway	3	0	0.09	0.33695	--
Biological Process	GO:0032312	regulation of GTPase activity	17	1	0.51	0.33703	Seita.3G260900
Biological Process	GO:0006476	protein deacetylation	20	0	0.6	0.33724	--
Biological Process	GO:0035601	protein deacylation	20	0	0.6	0.33724	--
Biological Process	GO:0098732	macromolecule deacylation	20	0	0.6	0.33724	--
Biological Process	GO:1901703	protein localization involved in auxin polar transport	1	0	0.03	0.33771	--
Biological Process	GO:0033611	oxalate catabolic process	1	0	0.03	0.33838	--
Biological Process	GO:0033609	oxalate metabolic process	1	0	0.03	0.33838	--
Biological Process	GO:0008535	respiratory chain complex IV assembly	5	0	0.15	0.33858	--
Biological Process	GO:0009058	biosynthetic process	5215	125	157.28	0.33888	Seita.1G000700;Seita.1G028400;Seita.1G064400;Seita.1G109900;Seita.1G113400;Seita.1G167200;Seita.1G194100;Seita.1G225800;Seita.1G240200;Seita.1G244900;Seita.1G254000;Seita.1G286000;Seita.1G339600;Seita.1G348500;Seita.2G044800;Seita.2G056500;Seita.2G068600;Seita.2G102900;Seita.2G128600;Seita.2G152200;Seita.2G168000;Seita.2G257000;Seita.2G293500;Seita.2G347600;Seita.2G355900;Seita.2G394900;Seita.2G3…
Biological Process	GO:0019755	one-carbon compound transport	13	2	0.39	0.33964	Seita.1G259900;Seita.5G452400
Biological Process	GO:0098661	inorganic anion transmembrane transport	13	1	0.39	0.33998	Seita.4G246700
Biological Process	GO:0043414	macromolecule methylation	403	3	12.15	0.34	Seita.6G244100;Seita.7G288800;Setaria_italica_newGene_2761
Biological Process	GO:0016093	polyprenol metabolic process	13	3	0.39	0.3401	Seita.7G076400;Seita.7G325100;Seita.8G034400
Biological Process	GO:0016094	polyprenol biosynthetic process	13	3	0.39	0.3401	Seita.7G076400;Seita.7G325100;Seita.8G034400
Biological Process	GO:0019348	dolichol metabolic process	13	3	0.39	0.3401	Seita.7G076400;Seita.7G325100;Seita.8G034400
Biological Process	GO:0019408	dolichol biosynthetic process	13	3	0.39	0.3401	Seita.7G076400;Seita.7G325100;Seita.8G034400
Biological Process	GO:0005984	disaccharide metabolic process	170	3	5.13	0.34037	Seita.2G396200;Seita.9G360000;Seita.9G436600
Biological Process	GO:0031328	positive regulation of cellular biosynthetic process	247	4	7.45	0.34182	Seita.3G066700;Seita.5G319100;Seita.6G244100;Seita.9G567200
Biological Process	GO:0044255	cellular lipid metabolic process	1007	28	30.37	0.34237	Seita.1G064400;Seita.1G167200;Seita.1G194100;Seita.1G254000;Seita.2G044800;Seita.2G097200;Seita.2G257000;Seita.3G137500;Seita.3G148100;Seita.3G249600;Seita.4G226300;Seita.4G235600;Seita.5G099500;Seita.5G315800;Seita.5G319100;Seita.5G323400;Seita.5G411400;Seita.7G006700;Seita.7G076400;Seita.7G142900;Seita.7G189300;Seita.7G233600;Seita.7G325100;Seita.8G034400;Seita.9G061300;Seita.9G276700;Seita.9G3…
Biological Process	GO:0010506	regulation of autophagy	11	0	0.33	0.34255	--
Biological Process	GO:0009694	jasmonic acid metabolic process	68	2	2.05	0.34259	Seita.5G018600;Seita.9G537200
Biological Process	GO:0044270	cellular nitrogen compound catabolic process	585	17	17.64	0.34275	Seita.1G225800;Seita.1G254000;Seita.2G044800;Seita.2G068600;Seita.3G034900;Seita.3G181300;Seita.3G260900;Seita.4G066400;Seita.4G246700;Seita.6G234600;Seita.7G258700;Seita.7G314000;Seita.8G163600;Seita.8G169200;Seita.9G096100;Seita.9G152400;Setaria_italica_newGene_2770
Biological Process	GO:0071407	cellular response to organic cyclic compound	226	1	6.82	0.34308	Setaria_italica_newGene_985
Biological Process	GO:2000028	regulation of photoperiodism, flowering	13	0	0.39	0.34358	--
Biological Process	GO:0010268	brassinosteroid homeostasis	6	1	0.18	0.34391	Seita.4G224700
Biological Process	GO:0001731	formation of translation preinitiation complex	20	0	0.6	0.34404	--
Biological Process	GO:0010325	raffinose family oligosaccharide biosynthetic process	2	0	0.06	0.34495	--
Biological Process	GO:0009685	gibberellin metabolic process	43	4	1.3	0.34496	Seita.3G148100;Seita.4G235600;Seita.5G323400;Seita.7G233600
Biological Process	GO:0006878	cellular copper ion homeostasis	7	0	0.21	0.34535	--
Biological Process	GO:0051262	protein tetramerization	6	1	0.18	0.34616	Seita.9G191400
Biological Process	GO:0051289	protein homotetramerization	6	1	0.18	0.34616	Seita.9G191400
Biological Process	GO:0048317	seed morphogenesis	4	0	0.12	0.34624	--
Biological Process	GO:0048482	plant ovule morphogenesis	4	0	0.12	0.34624	--
Biological Process	GO:0009854	oxidative photosynthetic carbon pathway	8	0	0.24	0.34681	--
Biological Process	GO:0008361	regulation of cell size	15	1	0.45	0.34702	Seita.7G258700
Biological Process	GO:0046292	formaldehyde metabolic process	3	0	0.09	0.34783	--
Biological Process	GO:0007033	vacuole organization	46	2	1.39	0.34836	Seita.1G000700;Seita.7G024400
Biological Process	GO:0045036	protein targeting to chloroplast	58	2	1.75	0.34854	Seita.7G006700;Seita.7G301700
Biological Process	GO:0072596	establishment of protein localization to chloroplast	58	2	1.75	0.34854	Seita.7G006700;Seita.7G301700
Biological Process	GO:0072598	protein localization to chloroplast	58	2	1.75	0.34854	Seita.7G006700;Seita.7G301700
Biological Process	GO:0033169	histone H3-K9 demethylation	7	1	0.21	0.34858	Seita.9G138800
Biological Process	GO:0016926	protein desumoylation	31	1	0.93	0.34902	Seita.2G056500
Biological Process	GO:0071822	protein complex subunit organization	595	10	17.94	0.34952	Seita.1G006000;Seita.1G109900;Seita.2G097200;Seita.3G181300;Seita.3G249600;Seita.3G364100;Seita.9G191400;Seita.9G472700;Seita.9G560500;Seita.9G567200
Biological Process	GO:0008654	phospholipid biosynthetic process	310	5	9.35	0.34994	Seita.2G044800;Seita.3G249600;Seita.5G099500;Seita.7G006700;Seita.9G360000
Biological Process	GO:0010865	stipule development	1	0	0.03	0.34999	--
Biological Process	GO:0009947	centrolateral axis specification	1	0	0.03	0.34999	--
Biological Process	GO:0097353	centrolateral pattern formation	1	0	0.03	0.34999	--
Biological Process	GO:0006425	glutaminyl-tRNA aminoacylation	2	0	0.06	0.35007	--
Biological Process	GO:0010212	response to ionizing radiation	65	0	1.96	0.35024	--
Biological Process	GO:0044205	'de novo' UMP biosynthetic process	12	0	0.36	0.35094	--
Biological Process	GO:0010312	detoxification of zinc ion	1	0	0.03	0.35123	--
Biological Process	GO:0010299	detoxification of cobalt ion	1	0	0.03	0.35123	--
Biological Process	GO:0006465	signal peptide processing	15	0	0.45	0.35141	--
Biological Process	GO:0006907	pinocytosis	1	0	0.03	0.35172	--
Biological Process	GO:0043987	histone H3-S10 phosphorylation	2	0	0.06	0.35173	--
Biological Process	GO:2000013	regulation of arginine biosynthetic process via ornithine	1	0	0.03	0.35191	--
Biological Process	GO:1900079	regulation of arginine biosynthetic process	1	0	0.03	0.35191	--
Biological Process	GO:2000282	regulation of cellular amino acid biosynthetic process	1	0	0.03	0.35191	--
Biological Process	GO:0090368	regulation of ornithine metabolic process	1	0	0.03	0.35191	--
Biological Process	GO:0000820	regulation of glutamine family amino acid metabolic process	1	0	0.03	0.35191	--
Biological Process	GO:0000821	regulation of arginine metabolic process	1	0	0.03	0.35191	--
Biological Process	GO:0006544	glycine metabolic process	32	0	0.97	0.35213	--
Biological Process	GO:0051090	regulation of sequence-specific DNA binding transcription factor activity	4	0	0.12	0.35234	--
Biological Process	GO:0010257	NADH dehydrogenase complex assembly	6	0	0.18	0.35235	--
Biological Process	GO:1901264	carbohydrate derivative transport	44	2	1.33	0.35394	Seita.3G043600;Seita.4G246700
Biological Process	GO:0007140	male meiotic nuclear division	23	1	0.69	0.35429	Seita.9G138800
Biological Process	GO:0048359	mucilage metabolic process involved in seed coat development	11	2	0.33	0.35469	Seita.9G081900;Seita.9G386900
Biological Process	GO:0002682	regulation of immune system process	133	2	4.01	0.35476	Seita.5G018600;Seita.9G516300
Biological Process	GO:0009861	jasmonic acid and ethylene-dependent systemic resistance	11	1	0.33	0.35504	Seita.5G018600
Biological Process	GO:0044786	cell cycle DNA replication	67	1	2.02	0.35511	Seita.1G109900
Biological Process	GO:0060627	regulation of vesicle-mediated transport	4	0	0.12	0.35531	--
Biological Process	GO:0010199	organ boundary specification between lateral organs and the meristem	4	0	0.12	0.35569	--
Biological Process	GO:0046700	heterocycle catabolic process	584	17	17.61	0.35596	Seita.1G225800;Seita.1G254000;Seita.2G044800;Seita.2G068600;Seita.3G034900;Seita.3G181300;Seita.3G260900;Seita.4G066400;Seita.4G246700;Seita.6G234600;Seita.7G258700;Seita.7G314000;Seita.8G163600;Seita.8G169200;Seita.9G096100;Seita.9G152400;Setaria_italica_newGene_2770
Biological Process	GO:0035674	tricarboxylic acid transmembrane transport	2	0	0.06	0.35612	--
Biological Process	GO:0019762	glucosinolate catabolic process	2	0	0.06	0.35647	--
Biological Process	GO:0019759	glycosinolate catabolic process	2	0	0.06	0.35647	--
Biological Process	GO:0046937	phytochelatin metabolic process	2	0	0.06	0.35647	--
Biological Process	GO:0046938	phytochelatin biosynthetic process	2	0	0.06	0.35647	--
Biological Process	GO:0016145	S-glycoside catabolic process	2	0	0.06	0.35647	--
Biological Process	GO:0042343	indole glucosinolate metabolic process	2	0	0.06	0.35647	--
Biological Process	GO:0042344	indole glucosinolate catabolic process	2	0	0.06	0.35647	--
Biological Process	GO:0010817	regulation of hormone levels	253	11	7.63	0.35677	Seita.1G254000;Seita.4G101300;Seita.4G224700;Seita.5G124300;Seita.5G234200;Seita.5G447700;Seita.6G251100;Seita.7G189300;Seita.7G258700;Seita.8G169200;Seita.9G061300
Biological Process	GO:0048354	mucilage biosynthetic process involved in seed coat development	9	1	0.27	0.35701	Seita.9G386900
Biological Process	GO:0000025	maltose catabolic process	3	0	0.09	0.35737	--
Biological Process	GO:0010193	response to ozone	34	2	1.03	0.3574	Seita.5G018600;Seita.9G460100
Biological Process	GO:0033993	response to lipid	530	14	15.98	0.35797	Seita.1G095300;Seita.1G355600;Seita.2G426500;Seita.3G407300;Seita.4G224700;Seita.4G235600;Seita.5G144400;Seita.5G411400;Seita.7G140200;Seita.8G169200;Seita.9G057800;Seita.9G057900;Setaria_italica_newGene_2770;Setaria_italica_newGene_910
Biological Process	GO:1901070	guanosine-containing compound biosynthetic process	11	0	0.33	0.35797	--
Biological Process	GO:0009567	double fertilization forming a zygote and endosperm	28	0	0.84	0.35876	--
Biological Process	GO:0006487	protein N-linked glycosylation	50	0	1.51	0.35891	--
Biological Process	GO:0050994	regulation of lipid catabolic process	5	0	0.15	0.35931	--
Biological Process	GO:0030837	negative regulation of actin filament polymerization	3	0	0.09	0.36106	--
Biological Process	GO:0032272	negative regulation of protein polymerization	3	0	0.09	0.36106	--
Biological Process	GO:0051693	actin filament capping	3	0	0.09	0.36106	--
Biological Process	GO:0031333	negative regulation of protein complex assembly	3	0	0.09	0.36106	--
Biological Process	GO:0006914	autophagy	52	0	1.57	0.36229	--
Biological Process	GO:0006571	tyrosine biosynthetic process	7	0	0.21	0.36259	--
Biological Process	GO:0055072	iron ion homeostasis	40	1	1.21	0.36278	Seita.2G100300
Biological Process	GO:0051510	regulation of unidimensional cell growth	43	1	1.3	0.36308	Seita.1G109900
Biological Process	GO:0042026	protein refolding	10	0	0.3	0.36383	--
Biological Process	GO:0043933	macromolecular complex subunit organization	644	10	19.42	0.36438	Seita.1G006000;Seita.1G109900;Seita.2G097200;Seita.3G181300;Seita.3G249600;Seita.3G364100;Seita.9G191400;Seita.9G472700;Seita.9G560500;Seita.9G567200
Biological Process	GO:0032786	positive regulation of DNA-templated transcription, elongation	4	0	0.12	0.36514	--
Biological Process	GO:0016568	chromatin organization	382	3	11.52	0.36536	Seita.3G366500;Seita.6G244100;Seita.9G138800
Biological Process	GO:0045003	double-strand break repair via synthesis-dependent strand annealing	8	0	0.24	0.36596	--
Biological Process	GO:0033615	mitochondrial proton-transporting ATP synthase complex assembly	1	0	0.03	0.3666	--
Biological Process	GO:0006813	potassium ion transport	80	3	2.41	0.36751	Seita.4G209800;Seita.5G323200;Seita.6G027600
Biological Process	GO:0046098	guanine metabolic process	1	0	0.03	0.36774	--
Biological Process	GO:0006950	response to stress	2998	81	90.42	0.36781	Seita.1G000700;Seita.1G095300;Seita.1G109900;Seita.1G124100;Seita.1G137900;Seita.1G254000;Seita.1G259900;Seita.1G355600;Seita.2G044800;Seita.2G061900;Seita.2G068600;Seita.2G097200;Seita.2G170200;Seita.2G178500;Seita.2G178600;Seita.2G255900;Seita.2G365800;Seita.3G052400;Seita.3G141800;Seita.3G235000;Seita.3G263800;Seita.4G219500;Seita.5G018600;Seita.5G099500;Seita.5G154800;Seita.5G229900;Seita.5G3…
Biological Process	GO:0006949	syncytium formation	12	0	0.36	0.36784	--
Biological Process	GO:0048654	anther morphogenesis	8	0	0.24	0.36819	--
Biological Process	GO:0048655	anther wall tapetum morphogenesis	8	0	0.24	0.36819	--
Biological Process	GO:0071836	nectar secretion	10	0	0.3	0.36826	--
Biological Process	GO:1901600	strigolactone metabolic process	7	2	0.21	0.36831	Seita.5G315800;Seita.7G189300
Biological Process	GO:1901601	strigolactone biosynthetic process	7	2	0.21	0.36831	Seita.5G315800;Seita.7G189300
Biological Process	GO:0016121	carotene catabolic process	7	2	0.21	0.36831	Seita.5G315800;Seita.7G189300
Biological Process	GO:1901334	lactone metabolic process	7	2	0.21	0.36831	Seita.5G315800;Seita.7G189300
Biological Process	GO:1901336	lactone biosynthetic process	7	2	0.21	0.36831	Seita.5G315800;Seita.7G189300
Biological Process	GO:0046247	terpene catabolic process	7	2	0.21	0.36831	Seita.5G315800;Seita.7G189300
Biological Process	GO:0072524	pyridine-containing compound metabolic process	196	2	5.91	0.36862	Seita.5G099500;Seita.9G360000
Biological Process	GO:0043090	amino acid import	40	0	1.21	0.36873	--
Biological Process	GO:0009851	auxin biosynthetic process	44	3	1.33	0.36894	Seita.1G254000;Seita.8G169200;Seita.9G061300
Biological Process	GO:0051776	detection of redox state	1	0	0.03	0.36926	--
Biological Process	GO:0018344	protein geranylgeranylation	8	2	0.24	0.36976	Seita.6G128000;Seita.9G319900
Biological Process	GO:0048582	positive regulation of post-embryonic development	51	3	1.54	0.37091	Seita.2G426500;Seita.7G259700;Seita.9G306000
Biological Process	GO:0009991	response to extracellular stimulus	169	2	5.1	0.3713	Seita.2G044800;Seita.3G196200
Biological Process	GO:1901616	organic hydroxy compound catabolic process	22	0	0.66	0.37184	--
Biological Process	GO:0046164	alcohol catabolic process	22	0	0.66	0.37184	--
Biological Process	GO:0051775	response to redox state	4	0	0.12	0.3723	--
Biological Process	GO:0016053	organic acid biosynthetic process	777	29	23.43	0.37231	Seita.1G064400;Seita.1G167200;Seita.1G240200;Seita.1G254000;Seita.1G339600;Seita.2G394900;Seita.3G137500;Seita.3G249600;Seita.4G226300;Seita.4G235600;Seita.5G099500;Seita.5G154800;Seita.5G319100;Seita.5G411400;Seita.6G036000;Seita.7G006700;Seita.7G142900;Seita.7G189300;Seita.7G233600;Seita.8G169200;Seita.9G015100;Seita.9G061300;Seita.9G276700;Seita.9G348400;Seita.9G460100;Seita.9G472700;Seita.9G5…
Biological Process	GO:0046394	carboxylic acid biosynthetic process	777	29	23.43	0.37231	Seita.1G064400;Seita.1G167200;Seita.1G240200;Seita.1G254000;Seita.1G339600;Seita.2G394900;Seita.3G137500;Seita.3G249600;Seita.4G226300;Seita.4G235600;Seita.5G099500;Seita.5G154800;Seita.5G319100;Seita.5G411400;Seita.6G036000;Seita.7G006700;Seita.7G142900;Seita.7G189300;Seita.7G233600;Seita.8G169200;Seita.9G015100;Seita.9G061300;Seita.9G276700;Seita.9G348400;Seita.9G460100;Seita.9G472700;Seita.9G5…
Biological Process	GO:0080121	AMP transport	1	0	0.03	0.37339	--
Biological Process	GO:0048578	positive regulation of long-day photoperiodism, flowering	5	0	0.15	0.37472	--
Biological Process	GO:0009806	lignan metabolic process	3	0	0.09	0.37531	--
Biological Process	GO:0009807	lignan biosynthetic process	3	0	0.09	0.37531	--
Biological Process	GO:0051814	movement in other organism involved in symbiotic interaction	6	0	0.18	0.37625	--
Biological Process	GO:1902586	multi-organism intercellular transport	6	0	0.18	0.37625	--
Biological Process	GO:0044766	multi-organism transport	6	0	0.18	0.37625	--
Biological Process	GO:0046794	transport of virus	6	0	0.18	0.37625	--
Biological Process	GO:0046740	transport of virus in host, cell to cell	6	0	0.18	0.37625	--
Biological Process	GO:0046739	transport of virus in multicellular host	6	0	0.18	0.37625	--
Biological Process	GO:0052192	movement in environment of other organism involved in symbiotic interaction	6	0	0.18	0.37625	--
Biological Process	GO:0052126	movement in host environment	6	0	0.18	0.37625	--
Biological Process	GO:0044000	movement in host	6	0	0.18	0.37625	--
Biological Process	GO:0010188	response to microbial phytotoxin	4	0	0.12	0.37735	--
Biological Process	GO:0009740	gibberellic acid mediated signaling pathway	26	1	0.78	0.37788	Seita.4G235600
Biological Process	GO:0071370	cellular response to gibberellin stimulus	26	1	0.78	0.37788	Seita.4G235600
Biological Process	GO:0010476	gibberellin mediated signaling pathway	26	1	0.78	0.37788	Seita.4G235600
Biological Process	GO:0016192	vesicle-mediated transport	424	6	12.79	0.37829	Seita.1G355600;Seita.7G024400;Seita.9G386900;Seita.9G387800;Setaria_italica_newGene_1791;Setaria_italica_newGene_2846
Biological Process	GO:1901992	positive regulation of mitotic cell cycle phase transition	1	0	0.03	0.37831	--
Biological Process	GO:0007064	mitotic sister chromatid cohesion	1	0	0.03	0.37831	--
Biological Process	GO:1901989	positive regulation of cell cycle phase transition	1	0	0.03	0.37831	--
Biological Process	GO:0034182	regulation of maintenance of mitotic sister chromatid cohesion	1	0	0.03	0.37831	--
Biological Process	GO:0034184	positive regulation of maintenance of mitotic sister chromatid cohesion	1	0	0.03	0.37831	--
Biological Process	GO:0080038	positive regulation of cytokinin-activated signaling pathway	1	0	0.03	0.37831	--
Biological Process	GO:0045840	positive regulation of mitotic nuclear division	1	0	0.03	0.37831	--
Biological Process	GO:0045842	positive regulation of mitotic metaphase/anaphase transition	1	0	0.03	0.37831	--
Biological Process	GO:0060250	germ-line stem-cell niche homeostasis	1	0	0.03	0.37831	--
Biological Process	GO:0033045	regulation of sister chromatid segregation	1	0	0.03	0.37831	--
Biological Process	GO:0033047	regulation of mitotic sister chromatid segregation	1	0	0.03	0.37831	--
Biological Process	GO:1902101	positive regulation of metaphase/anaphase transition of cell cycle	1	0	0.03	0.37831	--
Biological Process	GO:0034091	regulation of maintenance of sister chromatid cohesion	1	0	0.03	0.37831	--
Biological Process	GO:0034093	positive regulation of maintenance of sister chromatid cohesion	1	0	0.03	0.37831	--
Biological Process	GO:0034088	maintenance of mitotic sister chromatid cohesion	1	0	0.03	0.37831	--
Biological Process	GO:0045931	positive regulation of mitotic cell cycle	1	0	0.03	0.37831	--
Biological Process	GO:0009186	deoxyribonucleoside diphosphate metabolic process	4	0	0.12	0.3785	--
Biological Process	GO:0033467	CMP-keto-3-deoxy-D-manno-octulosonic acid metabolic process	1	0	0.03	0.3787	--
Biological Process	GO:0033468	CMP-keto-3-deoxy-D-manno-octulosonic acid biosynthetic process	1	0	0.03	0.3787	--
Biological Process	GO:0010288	response to lead ion	3	0	0.09	0.37919	--
Biological Process	GO:0050792	regulation of viral process	6	0	0.18	0.37955	--
Biological Process	GO:0009308	amine metabolic process	153	6	4.61	0.37988	Seita.1G244900;Seita.1G254000;Seita.2G293500;Seita.5G447700;Seita.6G251100;Seita.8G169200
Biological Process	GO:0032318	regulation of GTPase activity	41	1	1.24	0.38022	Seita.3G260900
Biological Process	GO:0070988	demethylation	11	1	0.33	0.38096	Seita.9G138800
Biological Process	GO:0048440	carpel development	110	1	3.32	0.38125	Seita.4G019700
Biological Process	GO:0010083	regulation of vegetative meristem growth	2	0	0.06	0.38183	--
Biological Process	GO:0080005	photosystem stoichiometry adjustment	3	0	0.09	0.38187	--
Biological Process	GO:0006733	oxidoreduction coenzyme metabolic process	218	3	6.57	0.38219	Seita.5G099500;Seita.9G015100;Seita.9G360000
Biological Process	GO:0016310	phosphorylation	2025	72	61.07	0.38298	Seita.1G095300;Seita.1G233400;Seita.1G243400;Seita.1G243900;Seita.1G347900;Seita.1G364400;Seita.2G097500;Seita.2G109300;Seita.2G340400;Seita.2G342300;Seita.2G435700;Seita.3G081500;Seita.3G081600;Seita.3G090400;Seita.3G109600;Seita.3G196200;Seita.3G338700;Seita.3G393000;Seita.3G408600;Seita.4G019700;Seita.4G168500;Seita.4G213800;Seita.4G226700;Seita.4G252400;Seita.5G006400;Seita.5G015900;Seita.5G0…
Biological Process	GO:0070887	cellular response to chemical stimulus	831	15	25.06	0.38355	Seita.1G028400;Seita.1G095300;Seita.1G124100;Seita.1G171800;Seita.3G109200;Seita.3G109600;Seita.4G101300;Seita.4G235600;Seita.5G018600;Seita.5G229900;Seita.5G314500;Seita.6G200000;Seita.7G258700;Seita.8G029600;Setaria_italica_newGene_985
Biological Process	GO:0090322	regulation of superoxide metabolic process	3	0	0.09	0.38388	--
Biological Process	GO:0009416	response to light stimulus	786	24	23.71	0.38396	Seita.2G168000;Seita.2G170200;Seita.3G026900;Seita.3G148100;Seita.3G235000;Seita.3G249600;Seita.4G224700;Seita.5G018600;Seita.5G124300;Seita.5G197500;Seita.5G234200;Seita.5G323200;Seita.5G323400;Seita.6G005600;Seita.7G018400;Seita.7G253000;Seita.7G258700;Seita.7G259700;Seita.9G115500;Seita.9G120300;Seita.9G298200;Seita.9G346800;Seita.9G358800;Setaria_italica_newGene_2834
Biological Process	GO:0010133	proline catabolic process to glutamate	1	0	0.03	0.38456	--
Biological Process	GO:0006525	arginine metabolic process	25	2	0.75	0.38489	Seita.1G244900;Seita.7G189300
Biological Process	GO:0032200	telomere organization	107	0	3.23	0.38582	--
Biological Process	GO:0000723	telomere maintenance	107	0	3.23	0.38582	--
Biological Process	GO:0009094	L-phenylalanine biosynthetic process	10	1	0.3	0.38585	Seita.9G348400
Biological Process	GO:1902223	erythrose 4-phosphate/phosphoenolpyruvate family amino acid biosynthetic process	10	1	0.3	0.38585	Seita.9G348400
Biological Process	GO:0006635	fatty acid beta-oxidation	110	1	3.32	0.38704	Seita.2G097200
Biological Process	GO:0044702	single organism reproductive process	1191	22	35.92	0.38705	Seita.1G064400;Seita.1G286000;Seita.1G364400;Seita.2G170200;Seita.2G426500;Seita.3G222300;Seita.4G019700;Seita.6G200000;Seita.6G240900;Seita.7G076400;Seita.7G258700;Seita.7G259700;Seita.7G301700;Seita.8G029600;Seita.8G043300;Seita.8G230000;Seita.9G015100;Seita.9G081900;Seita.9G138800;Seita.9G306000;Seita.9G386900;Setaria_italica_newGene_2761
Biological Process	GO:2000025	regulation of leaf formation	5	0	0.15	0.38793	--
Biological Process	GO:0010084	specification of animal organ axis polarity	5	0	0.15	0.38793	--
Biological Process	GO:1901371	regulation of leaf morphogenesis	5	0	0.15	0.38793	--
Biological Process	GO:1900618	regulation of shoot system morphogenesis	5	0	0.15	0.38793	--
Biological Process	GO:0042157	lipoprotein metabolic process	58	0	1.75	0.38841	--
Biological Process	GO:0042158	lipoprotein biosynthetic process	58	0	1.75	0.38841	--
Biological Process	GO:0006497	protein lipidation	58	0	1.75	0.38841	--
Biological Process	GO:0080001	mucilage extrusion from seed coat	2	1	0.06	0.38851	Seita.9G081900
Biological Process	GO:1901605	alpha-amino acid metabolic process	446	17	13.45	0.38854	Seita.1G240200;Seita.1G244900;Seita.1G254000;Seita.2G056500;Seita.3G249600;Seita.5G154800;Seita.6G036000;Seita.6G251100;Seita.7G167000;Seita.7G189300;Seita.8G169200;Seita.9G015100;Seita.9G191400;Seita.9G348400;Seita.9G472700;Seita.9G567200;Setaria_italica_newGene_2096
Biological Process	GO:0010068	protoderm histogenesis	2	1	0.06	0.38971	Seita.1G364400
Biological Process	GO:0009908	flower development	578	9	17.43	0.39038	Seita.2G170200;Seita.2G426500;Seita.4G019700;Seita.6G200000;Seita.7G076400;Seita.7G258700;Seita.7G259700;Seita.9G138800;Seita.9G306000
Biological Process	GO:0009642	response to light intensity	170	2	5.13	0.39056	Seita.5G323200;Seita.9G120300
Biological Process	GO:0033043	regulation of organelle organization	183	3	5.52	0.39057	Seita.1G006000;Seita.3G364100;Seita.9G560500
Biological Process	GO:0061640	cytoskeleton-dependent cytokinesis	207	5	6.24	0.39172	Seita.1G006000;Seita.5G319100;Seita.6G251100;Seita.9G472700;Seita.9G560500
Biological Process	GO:0019424	sulfide oxidation, using siroheme sulfite reductase	1	0	0.03	0.3919	--
Biological Process	GO:0019418	sulfide oxidation	1	0	0.03	0.3919	--
Biological Process	GO:0040031	snRNA modification	1	0	0.03	0.39203	--
Biological Process	GO:0031120	snRNA pseudouridine synthesis	1	0	0.03	0.39203	--
Biological Process	GO:1902580	single-organism cellular localization	202	1	6.09	0.39286	Seita.9G516300
Biological Process	GO:1902578	single-organism localization	202	1	6.09	0.39286	Seita.9G516300
Biological Process	GO:0033036	macromolecule localization	985	11	29.71	0.39365	Seita.1G137900;Seita.2G152200;Seita.3G181300;Seita.3G204700;Seita.6G128000;Seita.7G006700;Seita.7G024400;Seita.7G301700;Seita.9G319900;Seita.9G387800;Seita.9G516300
Biological Process	GO:0044093	positive regulation of molecular function	146	3	4.4	0.39417	Seita.2G061900;Seita.3G066700;Seita.5G099500
Biological Process	GO:0014070	response to organic cyclic compound	358	3	10.8	0.39481	Seita.4G224700;Seita.7G140200;Setaria_italica_newGene_985
Biological Process	GO:0006012	galactose metabolic process	18	0	0.54	0.39508	--
Biological Process	GO:0034654	nucleobase-containing compound biosynthetic process	2222	48	67.01	0.39571	Seita.1G028400;Seita.1G113400;Seita.1G194100;Seita.2G068600;Seita.2G152200;Seita.2G355900;Seita.2G435700;Seita.3G066700;Seita.3G108500;Seita.3G202300;Seita.3G366500;Seita.4G060600;Seita.4G086300;Seita.4G157200;Seita.4G168500;Seita.4G263400;Seita.5G132800;Seita.5G154800;Seita.5G178400;Seita.5G381300;Seita.5G394300;Seita.5G411500;Seita.6G024700;Seita.6G223600;Seita.6G244100;Seita.7G022800;Seita.7G1…
Biological Process	GO:0007031	peroxisome organization	87	1	2.62	0.39672	Seita.3G260400
Biological Process	GO:0051273	beta-glucan metabolic process	139	5	4.19	0.39694	Seita.2G347600;Seita.5G319100;Seita.7G098500;Seita.9G460100;Setaria_italica_newGene_2846
Biological Process	GO:0090567	reproductive shoot system development	590	9	17.79	0.39735	Seita.2G170200;Seita.2G426500;Seita.4G019700;Seita.6G200000;Seita.7G076400;Seita.7G258700;Seita.7G259700;Seita.9G138800;Seita.9G306000
Biological Process	GO:0009698	phenylpropanoid metabolic process	128	6	3.86	0.39763	Seita.1G000700;Seita.1G240200;Seita.5G154800;Seita.6G026000;Seita.7G330200;Seita.8G043300
Biological Process	GO:0009967	positive regulation of signal transduction	34	0	1.03	0.39773	--
Biological Process	GO:0023056	positive regulation of signaling	34	0	1.03	0.39773	--
Biological Process	GO:0010023	proanthocyanidin biosynthetic process	4	1	0.12	0.39798	Seita.1G000700
Biological Process	GO:0006446	regulation of translational initiation	24	0	0.72	0.39914	--
Biological Process	GO:0009657	plastid organization	324	3	9.77	0.40125	Seita.1G194100;Seita.3G249600;Seita.9G360000
Biological Process	GO:0009233	menaquinone metabolic process	2	0	0.06	0.40129	--
Biological Process	GO:0009234	menaquinone biosynthetic process	2	0	0.06	0.40129	--
Biological Process	GO:0009637	response to blue light	89	3	2.68	0.40134	Seita.3G249600;Seita.7G018400;Seita.7G258700
Biological Process	GO:0019395	fatty acid oxidation	112	1	3.38	0.40255	Seita.2G097200
Biological Process	GO:0016123	xanthophyll biosynthetic process	8	1	0.24	0.4027	Seita.2G044800
Biological Process	GO:0010608	posttranscriptional regulation of gene expression	288	5	8.69	0.40271	Seita.1G028400;Seita.1G286000;Seita.4G060600;Seita.6G200000;Setaria_italica_newGene_985
Biological Process	GO:0016598	protein arginylation	1	0	0.03	0.40306	--
Biological Process	GO:0035445	borate transmembrane transport	7	0	0.21	0.40453	--
Biological Process	GO:0030026	cellular manganese ion homeostasis	6	0	0.18	0.4048	--
Biological Process	GO:0006112	energy reserve metabolic process	11	1	0.33	0.40523	Seita.2G168000
Biological Process	GO:0005977	glycogen metabolic process	11	1	0.33	0.40523	Seita.2G168000
Biological Process	GO:0005978	glycogen biosynthetic process	11	1	0.33	0.40523	Seita.2G168000
Biological Process	GO:0006433	prolyl-tRNA aminoacylation	3	0	0.09	0.40541	--
Biological Process	GO:0042391	regulation of membrane potential	1	0	0.03	0.40551	--
Biological Process	GO:0009639	response to red or far red light	300	9	9.05	0.40626	Seita.2G170200;Seita.3G148100;Seita.3G249600;Seita.5G018600;Seita.5G197500;Seita.5G323400;Seita.7G258700;Seita.7G259700;Seita.9G346800
Biological Process	GO:0048645	animal organ formation	138	2	4.16	0.40648	Seita.1G364400;Seita.7G076400
Biological Process	GO:0006996	organelle organization	1631	23	49.19	0.40694	Seita.1G000700;Seita.1G006000;Seita.1G137900;Seita.1G194100;Seita.2G063200;Seita.2G152200;Seita.2G435700;Seita.3G181300;Seita.3G249600;Seita.3G260400;Seita.3G364100;Seita.3G366500;Seita.6G244100;Seita.7G024400;Seita.7G076400;Seita.7G314000;Seita.9G101100;Seita.9G138800;Seita.9G360000;Seita.9G472700;Seita.9G516300;Seita.9G560500;Setaria_italica_newGene_2761
Biological Process	GO:0019439	aromatic compound catabolic process	616	19	18.58	0.40697	Seita.1G225800;Seita.1G240200;Seita.1G254000;Seita.2G044800;Seita.2G068600;Seita.3G034900;Seita.3G181300;Seita.3G260900;Seita.4G066400;Seita.4G246700;Seita.6G234600;Seita.7G258700;Seita.7G314000;Seita.7G330200;Seita.8G163600;Seita.8G169200;Seita.9G096100;Seita.9G152400;Setaria_italica_newGene_2770
Biological Process	GO:0051055	negative regulation of lipid biosynthetic process	2	1	0.06	0.40709	Seita.2G044800
Biological Process	GO:0045833	negative regulation of lipid metabolic process	2	1	0.06	0.40709	Seita.2G044800
Biological Process	GO:1902932	positive regulation of alcohol biosynthetic process	2	1	0.06	0.40737	Seita.5G319100
Biological Process	GO:0045828	positive regulation of isoprenoid metabolic process	2	1	0.06	0.40737	Seita.5G319100
Biological Process	GO:0045834	positive regulation of lipid metabolic process	2	1	0.06	0.40737	Seita.5G319100
Biological Process	GO:0046889	positive regulation of lipid biosynthetic process	2	1	0.06	0.40737	Seita.5G319100
Biological Process	GO:0010116	positive regulation of abscisic acid biosynthetic process	2	1	0.06	0.40737	Seita.5G319100
Biological Process	GO:0015695	organic cation transport	11	2	0.33	0.40819	Seita.1G259900;Seita.5G452400
Biological Process	GO:0071482	cellular response to light stimulus	51	2	1.54	0.40907	Seita.5G018600;Seita.7G018400
Biological Process	GO:0071478	cellular response to radiation	51	2	1.54	0.40907	Seita.5G018600;Seita.7G018400
Biological Process	GO:0036465	synaptic vesicle recycling	2	0	0.06	0.40944	--
Biological Process	GO:0097480	establishment of synaptic vesicle localization	2	0	0.06	0.40944	--
Biological Process	GO:0097479	synaptic vesicle localization	2	0	0.06	0.40944	--
Biological Process	GO:0048488	synaptic vesicle endocytosis	2	0	0.06	0.40944	--
Biological Process	GO:0048489	synaptic vesicle transport	2	0	0.06	0.40944	--
Biological Process	GO:0043617	cellular response to sucrose starvation	1	0	0.03	0.40962	--
Biological Process	GO:0045694	regulation of embryo sac egg cell differentiation	2	0	0.06	0.40982	--
Biological Process	GO:2000379	positive regulation of reactive oxygen species metabolic process	1	0	0.03	0.41056	--
Biological Process	GO:1903426	regulation of reactive oxygen species biosynthetic process	1	0	0.03	0.41056	--
Biological Process	GO:1903428	positive regulation of reactive oxygen species biosynthetic process	1	0	0.03	0.41056	--
Biological Process	GO:0010726	positive regulation of hydrogen peroxide metabolic process	1	0	0.03	0.41056	--
Biological Process	GO:0010728	regulation of hydrogen peroxide biosynthetic process	1	0	0.03	0.41056	--
Biological Process	GO:0010729	positive regulation of hydrogen peroxide biosynthetic process	1	0	0.03	0.41056	--
Biological Process	GO:0042794	rRNA transcription from plastid promoter	1	0	0.03	0.41069	--
Biological Process	GO:0009309	amine biosynthetic process	40	2	1.21	0.4108	Seita.1G244900;Seita.2G293500
Biological Process	GO:0042401	cellular biogenic amine biosynthetic process	40	2	1.21	0.4108	Seita.1G244900;Seita.2G293500
Biological Process	GO:0048865	stem cell fate commitment	1	0	0.03	0.41089	--
Biological Process	GO:0048867	stem cell fate determination	1	0	0.03	0.41089	--
Biological Process	GO:0060263	regulation of respiratory burst	2	0	0.06	0.41095	--
Biological Process	GO:0060267	positive regulation of respiratory burst	2	0	0.06	0.41095	--
Biological Process	GO:0097354	prenylation	12	2	0.36	0.41108	Seita.6G128000;Seita.9G319900
Biological Process	GO:0018342	protein prenylation	12	2	0.36	0.41108	Seita.6G128000;Seita.9G319900
Biological Process	GO:0044272	sulfur compound biosynthetic process	309	7	9.32	0.41242	Seita.1G254000;Seita.3G249600;Seita.5G154800;Seita.6G036000;Seita.8G169200;Seita.9G015100;Seita.9G472700
Biological Process	GO:0019253	reductive pentose-phosphate cycle	21	0	0.63	0.41339	--
Biological Process	GO:0071941	nitrogen cycle metabolic process	13	0	0.39	0.41381	--
Biological Process	GO:0006633	fatty acid biosynthetic process	216	10	6.51	0.41425	Seita.1G064400;Seita.1G167200;Seita.3G137500;Seita.3G249600;Seita.4G226300;Seita.5G099500;Seita.5G411400;Seita.7G142900;Seita.9G276700;Setaria_italica_newGene_985
Biological Process	GO:0006002	fructose 6-phosphate metabolic process	18	0	0.54	0.41428	--
Biological Process	GO:0010185	regulation of cellular defense response	1	0	0.03	0.41537	--
Biological Process	GO:0010186	positive regulation of cellular defense response	1	0	0.03	0.41537	--
Biological Process	GO:0006695	cholesterol biosynthetic process	2	0	0.06	0.41596	--
Biological Process	GO:0008203	cholesterol metabolic process	2	0	0.06	0.41596	--
Biological Process	GO:0010152	pollen maturation	15	0	0.45	0.41629	--
Biological Process	GO:0010076	maintenance of floral meristem identity	12	0	0.36	0.41699	--
Biological Process	GO:0006301	postreplication repair	28	0	0.84	0.41739	--
Biological Process	GO:0032104	regulation of response to extracellular stimulus	5	0	0.15	0.4181	--
Biological Process	GO:0032106	positive regulation of response to extracellular stimulus	5	0	0.15	0.4181	--
Biological Process	GO:0032107	regulation of response to nutrient levels	5	0	0.15	0.4181	--
Biological Process	GO:0032109	positive regulation of response to nutrient levels	5	0	0.15	0.4181	--
Biological Process	GO:0080040	positive regulation of cellular response to phosphate starvation	5	0	0.15	0.4181	--
Biological Process	GO:0009739	response to gibberellin	83	2	2.5	0.41857	Seita.2G426500;Seita.4G235600
Biological Process	GO:0034968	histone lysine methylation	187	1	5.64	0.41869	Seita.6G244100
Biological Process	GO:0006537	glutamate biosynthetic process	5	0	0.15	0.41873	--
Biological Process	GO:1990066	energy quenching	7	0	0.21	0.41923	--
Biological Process	GO:0010196	nonphotochemical quenching	7	0	0.21	0.41923	--
Biological Process	GO:0018130	heterocycle biosynthetic process	2493	61	75.19	0.41946	Seita.1G000700;Seita.1G028400;Seita.1G113400;Seita.1G194100;Seita.1G225800;Seita.1G254000;Seita.2G044800;Seita.2G068600;Seita.2G152200;Seita.2G355900;Seita.2G435700;Seita.3G066700;Seita.3G108500;Seita.3G202300;Seita.3G249600;Seita.3G366500;Seita.4G060600;Seita.4G086300;Seita.4G157200;Seita.4G168500;Seita.4G263400;Seita.5G099500;Seita.5G132800;Seita.5G154800;Seita.5G178400;Seita.5G315800;Seita.5G3…
Biological Process	GO:0010353	response to trehalose	1	0	0.03	0.41966	--
Biological Process	GO:0090207	regulation of triglyceride metabolic process	1	0	0.03	0.41966	--
Biological Process	GO:0010896	regulation of triglyceride catabolic process	1	0	0.03	0.41966	--
Biological Process	GO:0048563	post-embryonic animal organ morphogenesis	114	1	3.44	0.42036	Seita.7G076400
Biological Process	GO:0048444	floral organ morphogenesis	114	1	3.44	0.42036	Seita.7G076400
Biological Process	GO:0051645	Golgi localization	16	1	0.48	0.42078	Seita.1G354400
Biological Process	GO:0060151	peroxisome localization	16	1	0.48	0.42078	Seita.1G354400
Biological Process	GO:0046368	GDP-L-fucose metabolic process	4	0	0.12	0.42114	--
Biological Process	GO:0042350	GDP-L-fucose biosynthetic process	4	0	0.12	0.42114	--
Biological Process	GO:0015780	nucleotide-sugar transport	24	2	0.72	0.42115	Seita.3G043600;Seita.4G246700
Biological Process	GO:0010338	leaf formation	10	0	0.3	0.42186	--
Biological Process	GO:0010375	stomatal complex patterning	8	0	0.24	0.42348	--
Biological Process	GO:0060631	regulation of meiosis I	1	0	0.03	0.42438	--
Biological Process	GO:0010520	regulation of reciprocal meiotic recombination	1	0	0.03	0.42438	--
Biological Process	GO:0045128	negative regulation of reciprocal meiotic recombination	1	0	0.03	0.42438	--
Biological Process	GO:0045835	negative regulation of meiotic nuclear division	1	0	0.03	0.42438	--
Biological Process	GO:0000919	cell plate assembly	8	0	0.24	0.42472	--
Biological Process	GO:0072657	protein localization to membrane	114	1	3.44	0.42561	Seita.9G516300
Biological Process	GO:0090150	establishment of protein localization to membrane	114	1	3.44	0.42561	Seita.9G516300
Biological Process	GO:0016575	histone deacetylation	18	0	0.54	0.4257	--
Biological Process	GO:0035966	response to topologically incorrect protein	120	2	3.62	0.42574	Seita.1G109900;Seita.2G097200
Biological Process	GO:0006426	glycyl-tRNA aminoacylation	4	0	0.12	0.4258	--
Biological Process	GO:0009314	response to radiation	839	24	25.3	0.42592	Seita.2G168000;Seita.2G170200;Seita.3G026900;Seita.3G148100;Seita.3G235000;Seita.3G249600;Seita.4G224700;Seita.5G018600;Seita.5G124300;Seita.5G197500;Seita.5G234200;Seita.5G323200;Seita.5G323400;Seita.6G005600;Seita.7G018400;Seita.7G253000;Seita.7G258700;Seita.7G259700;Seita.9G115500;Seita.9G120300;Seita.9G298200;Seita.9G346800;Seita.9G358800;Setaria_italica_newGene_2834
Biological Process	GO:0015931	nucleobase-containing compound transport	123	2	3.71	0.42655	Seita.3G043600;Seita.4G246700
Biological Process	GO:0018343	protein farnesylation	2	0	0.06	0.42672	--
Biological Process	GO:0009817	defense response to fungus, incompatible interaction	56	3	1.69	0.42679	Seita.2G365800;Seita.3G263800;Seita.5G448200
Biological Process	GO:0010583	response to cyclopentenone	27	0	0.81	0.4269	--
Biological Process	GO:0048281	inflorescence morphogenesis	3	0	0.09	0.42735	--
Biological Process	GO:0034644	cellular response to UV	3	0	0.09	0.42794	--
Biological Process	GO:0071493	cellular response to UV-B	3	0	0.09	0.42794	--
Biological Process	GO:0019805	quinolinate biosynthetic process	1	0	0.03	0.42797	--
Biological Process	GO:0046874	quinolinate metabolic process	1	0	0.03	0.42797	--
Biological Process	GO:0051176	positive regulation of sulfur metabolic process	1	0	0.03	0.42797	--
Biological Process	GO:0006073	cellular glucan metabolic process	372	12	11.22	0.42839	Seita.2G168000;Seita.2G347600;Seita.3G235400;Seita.4G246200;Seita.5G319100;Seita.6G015500;Seita.7G098500;Seita.7G227400;Seita.9G360000;Seita.9G460100;Seita.9G472700;Setaria_italica_newGene_2846
Biological Process	GO:0044042	glucan metabolic process	372	12	11.22	0.42839	Seita.2G168000;Seita.2G347600;Seita.3G235400;Seita.4G246200;Seita.5G319100;Seita.6G015500;Seita.7G098500;Seita.7G227400;Seita.9G360000;Seita.9G460100;Seita.9G472700;Setaria_italica_newGene_2846
Biological Process	GO:0006436	tryptophanyl-tRNA aminoacylation	2	0	0.06	0.42902	--
Biological Process	GO:0042542	response to hydrogen peroxide	170	3	5.13	0.4292	Seita.1G124100;Seita.9G120300;Seita.9G475300
Biological Process	GO:0030198	extracellular matrix organization	11	0	0.33	0.42947	--
Biological Process	GO:0043062	extracellular structure organization	11	0	0.33	0.42947	--
Biological Process	GO:0043335	protein unfolding	2	0	0.06	0.42998	--
Biological Process	GO:0046185	aldehyde catabolic process	71	2	2.14	0.43	Seita.6G036000;Seita.9G015100
Biological Process	GO:0070932	histone H3 deacetylation	4	0	0.12	0.43055	--
Biological Process	GO:0070933	histone H4 deacetylation	4	0	0.12	0.43055	--
Biological Process	GO:0051241	negative regulation of multicellular organismal process	62	0	1.87	0.43153	--
Biological Process	GO:0010106	cellular response to iron ion starvation	9	0	0.27	0.4316	--
Biological Process	GO:0009071	serine family amino acid catabolic process	28	0	0.84	0.43168	--
Biological Process	GO:1901137	carbohydrate derivative biosynthetic process	588	12	17.73	0.43177	Seita.1G254000;Seita.2G068600;Seita.2G435700;Seita.3G249600;Seita.5G154800;Seita.7G022800;Seita.8G169200;Seita.9G101100;Seita.9G132100;Seita.9G460100;Seita.9G472700;Setaria_italica_newGene_2770
Biological Process	GO:0046939	nucleotide phosphorylation	20	0	0.6	0.43293	--
Biological Process	GO:0009833	plant-type primary cell wall biogenesis	4	0	0.12	0.43307	--
Biological Process	GO:0042276	error-prone translesion synthesis	2	0	0.06	0.43345	--
Biological Process	GO:0000412	histone peptidyl-prolyl isomerization	2	0	0.06	0.43364	--
Biological Process	GO:0019287	isopentenyl diphosphate biosynthetic process, mevalonate pathway	2	0	0.06	0.43422	--
Biological Process	GO:0034440	lipid oxidation	114	1	3.44	0.43481	Seita.2G097200
Biological Process	GO:0006906	vesicle fusion	1	0	0.03	0.436	--
Biological Process	GO:0032527	protein exit from endoplasmic reticulum	1	0	0.03	0.436	--
Biological Process	GO:0048280	vesicle fusion with Golgi apparatus	1	0	0.03	0.436	--
Biological Process	GO:0050684	regulation of mRNA processing	3	0	0.09	0.43631	--
Biological Process	GO:1903311	regulation of mRNA metabolic process	3	0	0.09	0.43631	--
Biological Process	GO:0080168	abscisic acid transport	5	0	0.15	0.43674	--
Biological Process	GO:0046864	isoprenoid transport	5	0	0.15	0.43674	--
Biological Process	GO:0046865	terpenoid transport	5	0	0.15	0.43674	--
Biological Process	GO:0032886	regulation of microtubule-based process	4	0	0.12	0.43675	--
Biological Process	GO:0070507	regulation of microtubule cytoskeleton organization	4	0	0.12	0.43675	--
Biological Process	GO:0051186	cofactor metabolic process	486	12	14.66	0.43683	Seita.1G225800;Seita.2G044800;Seita.2G257000;Seita.3G249600;Seita.5G099500;Seita.5G154800;Seita.9G015100;Seita.9G096100;Seita.9G152400;Seita.9G204500;Seita.9G360000;Setaria_italica_newGene_2096
Biological Process	GO:1902591	single-organism membrane budding	3	0	0.09	0.43691	--
Biological Process	GO:0010387	COP9 signalosome assembly	4	0	0.12	0.4371	--
Biological Process	GO:0019632	shikimate metabolic process	12	1	0.36	0.43718	Seita.2G394900
Biological Process	GO:0043966	histone H3 acetylation	2	0	0.06	0.43721	--
Biological Process	GO:0048832	specification of plant organ number	10	0	0.3	0.43763	--
Biological Process	GO:0015729	oxaloacetate transport	1	0	0.03	0.43785	--
Biological Process	GO:0015742	alpha-ketoglutarate transport	1	0	0.03	0.43785	--
Biological Process	GO:0071616	acyl-CoA biosynthetic process	9	0	0.27	0.43788	--
Biological Process	GO:0035384	thioester biosynthetic process	9	0	0.27	0.43788	--
Biological Process	GO:0006743	ubiquinone metabolic process	25	1	0.75	0.43789	Seita.9G015100
Biological Process	GO:0006744	ubiquinone biosynthetic process	25	1	0.75	0.43789	Seita.9G015100
Biological Process	GO:1901348	positive regulation of secondary cell wall biogenesis	1	0	0.03	0.43791	--
Biological Process	GO:1903340	positive regulation of cell wall organization or biogenesis	1	0	0.03	0.43791	--
Biological Process	GO:0044089	positive regulation of cellular component biogenesis	1	0	0.03	0.43791	--
Biological Process	GO:0046218	indolalkylamine catabolic process	18	2	0.54	0.43802	Seita.1G254000;Seita.8G169200
Biological Process	GO:0006569	tryptophan catabolic process	18	2	0.54	0.43802	Seita.1G254000;Seita.8G169200
Biological Process	GO:0080186	developmental vegetative growth	6	1	0.18	0.43813	Seita.2G102900
Biological Process	GO:0051596	methylglyoxal catabolic process	66	2	1.99	0.4387	Seita.6G036000;Seita.9G015100
Biological Process	GO:0009438	methylglyoxal metabolic process	66	2	1.99	0.4387	Seita.6G036000;Seita.9G015100
Biological Process	GO:0006631	fatty acid metabolic process	373	11	11.25	0.43961	Seita.1G064400;Seita.1G167200;Seita.2G097200;Seita.3G137500;Seita.3G249600;Seita.4G226300;Seita.5G099500;Seita.5G411400;Seita.7G142900;Seita.9G276700;Setaria_italica_newGene_985
Biological Process	GO:0016485	protein processing	28	0	0.84	0.43985	--
Biological Process	GO:0048656	anther wall tapetum formation	7	0	0.21	0.44049	--
Biological Process	GO:0032954	regulation of cytokinetic process	1	0	0.03	0.44059	--
Biological Process	GO:0032955	regulation of barrier septum assembly	1	0	0.03	0.44059	--
Biological Process	GO:1901891	regulation of cell septum assembly	1	0	0.03	0.44059	--
Biological Process	GO:0009737	response to abscisic acid	424	10	12.79	0.44084	Seita.1G095300;Seita.1G355600;Seita.3G407300;Seita.5G144400;Seita.5G411400;Seita.8G169200;Seita.9G057800;Seita.9G057900;Setaria_italica_newGene_2770;Setaria_italica_newGene_910
Biological Process	GO:0009554	megasporogenesis	7	0	0.21	0.4427	--
Biological Process	GO:0006506	GPI anchor biosynthetic process	17	0	0.51	0.44304	--
Biological Process	GO:0044209	AMP salvage	1	0	0.03	0.44306	--
Biological Process	GO:0009061	anaerobic respiration	7	0	0.21	0.44322	--
Biological Process	GO:0046040	IMP metabolic process	16	0	0.48	0.44328	--
Biological Process	GO:0006188	IMP biosynthetic process	16	0	0.48	0.44328	--
Biological Process	GO:0051656	establishment of organelle localization	102	2	3.08	0.44348	Seita.1G194100;Seita.9G360000
Biological Process	GO:0033517	myo-inositol hexakisphosphate metabolic process	42	0	1.27	0.44379	--
Biological Process	GO:0010264	myo-inositol hexakisphosphate biosynthetic process	42	0	1.27	0.44379	--
Biological Process	GO:0031669	cellular response to nutrient levels	124	2	3.74	0.44476	Seita.2G044800;Seita.3G196200
Biological Process	GO:0051240	positive regulation of multicellular organismal process	54	3	1.63	0.44476	Seita.2G426500;Seita.7G259700;Seita.9G306000
Biological Process	GO:1903289	obsolete regulation of ATP catabolic process	3	0	0.09	0.44511	--
Biological Process	GO:0043462	regulation of ATPase activity	3	0	0.09	0.44511	--
Biological Process	GO:0032781	positive regulation of ATPase activity	3	0	0.09	0.44511	--
Biological Process	GO:0036474	cell death in response to hydrogen peroxide	2	0	0.06	0.44586	--
Biological Process	GO:0010421	hydrogen peroxide-mediated programmed cell death	2	0	0.06	0.44586	--
Biological Process	GO:0006401	RNA catabolic process	78	2	2.35	0.44595	Seita.2G044800;Seita.7G314000
Biological Process	GO:0048731	system development	1825	43	55.04	0.4462	Seita.1G006000;Seita.1G194100;Seita.1G286000;Seita.1G364400;Seita.2G056500;Seita.2G102900;Seita.2G168000;Seita.2G170200;Seita.2G398500;Seita.2G426500;Seita.3G066700;Seita.3G222300;Seita.4G019700;Seita.4G101300;Seita.5G197500;Seita.5G315800;Seita.5G411400;Seita.5G447700;Seita.6G200000;Seita.6G240900;Seita.7G006700;Seita.7G076400;Seita.7G109700;Seita.7G189300;Seita.7G258700;Seita.7G259700;Seita.7G3…
Biological Process	GO:0006303	double-strand break repair via nonhomologous end joining	4	0	0.12	0.44657	--
Biological Process	GO:0000726	non-recombinational repair	4	0	0.12	0.44657	--
Biological Process	GO:0033477	S-methylmethionine metabolic process	1	0	0.03	0.44685	--
Biological Process	GO:0033528	S-methylmethionine cycle	1	0	0.03	0.44685	--
Biological Process	GO:0043085	positive regulation of catalytic activity	145	3	4.37	0.44735	Seita.2G061900;Seita.3G066700;Seita.5G099500
Biological Process	GO:0019400	alditol metabolic process	19	0	0.57	0.44748	--
Biological Process	GO:0022622	root system development	386	9	11.64	0.44751	Seita.1G006000;Seita.2G102900;Seita.4G101300;Seita.5G197500;Seita.5G411400;Seita.7G109700;Seita.9G346800;Seita.9G386900;Seita.9G560500
Biological Process	GO:0048364	root development	386	9	11.64	0.44751	Seita.1G006000;Seita.2G102900;Seita.4G101300;Seita.5G197500;Seita.5G411400;Seita.7G109700;Seita.9G346800;Seita.9G386900;Seita.9G560500
Biological Process	GO:0016104	triterpenoid biosynthetic process	15	2	0.45	0.44756	Seita.1G254000;Seita.2G257000
Biological Process	GO:0006722	triterpenoid metabolic process	15	2	0.45	0.44756	Seita.1G254000;Seita.2G257000
Biological Process	GO:0031086	nuclear-transcribed mRNA catabolic process, deadenylation-independent decay	6	0	0.18	0.4501	--
Biological Process	GO:0031087	deadenylation-independent decapping of nuclear-transcribed mRNA	6	0	0.18	0.4501	--
Biological Process	GO:0071215	cellular response to abscisic acid stimulus	136	1	4.1	0.45035	Seita.1G095300
Biological Process	GO:0050896	response to stimulus	5135	141	154.87	0.45114	Seita.1G000700;Seita.1G028400;Seita.1G062600;Seita.1G095300;Seita.1G109900;Seita.1G124100;Seita.1G137900;Seita.1G171800;Seita.1G254000;Seita.1G259900;Seita.1G355600;Seita.2G013000;Seita.2G044800;Seita.2G056500;Seita.2G061900;Seita.2G068600;Seita.2G090200;Seita.2G097200;Seita.2G168000;Seita.2G170200;Seita.2G178500;Seita.2G178600;Seita.2G255900;Seita.2G365800;Seita.2G396200;Seita.2G426500;Seita.2G4…
Biological Process	GO:0051304	chromosome separation	11	0	0.33	0.45242	--
Biological Process	GO:0007091	metaphase/anaphase transition of mitotic cell cycle	15	0	0.45	0.45249	--
Biological Process	GO:0007088	regulation of mitotic nuclear division	15	0	0.45	0.45249	--
Biological Process	GO:0044784	metaphase/anaphase transition of cell cycle	15	0	0.45	0.45249	--
Biological Process	GO:0030071	regulation of mitotic metaphase/anaphase transition	15	0	0.45	0.45249	--
Biological Process	GO:1902099	regulation of metaphase/anaphase transition of cell cycle	15	0	0.45	0.45249	--
Biological Process	GO:0006409	tRNA export from nucleus	2	0	0.06	0.4526	--
Biological Process	GO:0051031	tRNA transport	2	0	0.06	0.4526	--
Biological Process	GO:0051502	diterpene phytoalexin biosynthetic process	11	0	0.33	0.45271	--
Biological Process	GO:0031146	SCF-dependent proteasomal ubiquitin-dependent protein catabolic process	9	0	0.27	0.45366	--
Biological Process	GO:0010352	lithium ion export	1	0	0.03	0.45418	--
Biological Process	GO:0031647	regulation of protein stability	11	1	0.33	0.4543	Seita.6G200000
Biological Process	GO:0050821	protein stabilization	11	1	0.33	0.4543	Seita.6G200000
Biological Process	GO:0017186	peptidyl-pyroglutamic acid biosynthetic process, using glutaminyl-peptide cyclotransferase	1	0	0.03	0.45515	--
Biological Process	GO:0006491	N-glycan processing	5	0	0.15	0.45583	--
Biological Process	GO:0000918	barrier septum site selection	1	0	0.03	0.45599	--
Biological Process	GO:0016117	carotenoid biosynthetic process	90	4	2.71	0.45707	Seita.1G194100;Seita.2G044800;Seita.3G249600;Seita.5G099500
Biological Process	GO:0016109	tetraterpenoid biosynthetic process	90	4	2.71	0.45707	Seita.1G194100;Seita.2G044800;Seita.3G249600;Seita.5G099500
Biological Process	GO:0019695	choline metabolic process	4	0	0.12	0.4578	--
Biological Process	GO:0022615	protein to membrane docking	2	0	0.06	0.45781	--
Biological Process	GO:0016560	protein import into peroxisome matrix, docking	2	0	0.06	0.45781	--
Biological Process	GO:0006913	nucleocytoplasmic transport	143	0	4.31	0.4581	--
Biological Process	GO:0051169	nuclear transport	143	0	4.31	0.4581	--
Biological Process	GO:0070076	histone lysine demethylation	8	1	0.24	0.45841	Seita.9G138800
Biological Process	GO:0006482	protein demethylation	8	1	0.24	0.45841	Seita.9G138800
Biological Process	GO:0008214	protein dealkylation	8	1	0.24	0.45841	Seita.9G138800
Biological Process	GO:0016577	histone demethylation	8	1	0.24	0.45841	Seita.9G138800
Biological Process	GO:0090174	organelle membrane fusion	1	0	0.03	0.45898	--
Biological Process	GO:0000740	nuclear membrane fusion	1	0	0.03	0.45898	--
Biological Process	GO:0043247	telomere maintenance in response to DNA damage	39	0	1.18	0.4607	--
Biological Process	GO:0006047	UDP-N-acetylglucosamine metabolic process	5	0	0.15	0.46097	--
Biological Process	GO:0035556	intracellular signal transduction	401	5	12.09	0.46098	Seita.1G095300;Seita.3G109200;Seita.3G181300;Seita.3G260900;Seita.5G314500
Biological Process	GO:0048438	floral whorl development	245	4	7.39	0.46149	Seita.4G019700;Seita.7G076400;Seita.7G258700;Seita.9G138800
Biological Process	GO:0001505	regulation of neurotransmitter levels	1	0	0.03	0.46163	--
Biological Process	GO:0018920	glyphosate metabolic process	1	0	0.03	0.46212	--
Biological Process	GO:0015791	polyol transport	9	0	0.27	0.46243	--
Biological Process	GO:0070734	histone H3-K27 methylation	2	0	0.06	0.46254	--
Biological Process	GO:0031426	polycistronic mRNA processing	2	0	0.06	0.46254	--
Biological Process	GO:0009785	blue light signaling pathway	17	1	0.51	0.46317	Seita.7G018400
Biological Process	GO:0030522	intracellular receptor signaling pathway	17	1	0.51	0.46317	Seita.7G018400
Biological Process	GO:0046685	response to arsenic-containing substance	29	3	0.87	0.46329	Seita.5G006400;Seita.8G097500;Setaria_italica_newGene_2834
Biological Process	GO:0016569	covalent chromatin modification	333	2	10.04	0.46339	Seita.6G244100;Seita.9G138800
Biological Process	GO:0010017	red or far-red light signaling pathway	26	1	0.78	0.4643	Seita.5G018600
Biological Process	GO:0071489	cellular response to red or far red light	26	1	0.78	0.4643	Seita.5G018600
Biological Process	GO:1902544	regulation of DNA N-glycosylase activity	1	0	0.03	0.4647	--
Biological Process	GO:1902546	positive regulation of DNA N-glycosylase activity	1	0	0.03	0.4647	--
Biological Process	GO:1901968	regulation of polynucleotide 3'-phosphatase activity	1	0	0.03	0.4647	--
Biological Process	GO:1901969	positive regulation of polynucleotide 3'-phosphatase activity	1	0	0.03	0.4647	--
Biological Process	GO:1901971	regulation of DNA-5-methylcytosine glycosylase activity	1	0	0.03	0.4647	--
Biological Process	GO:1901972	positive regulation of DNA-5-methylcytosine glycosylase activity	1	0	0.03	0.4647	--
Biological Process	GO:0010922	positive regulation of phosphatase activity	1	0	0.03	0.4647	--
Biological Process	GO:0010227	floral organ abscission	21	0	0.63	0.46478	--
Biological Process	GO:0070727	cellular macromolecule localization	679	8	20.48	0.46494	Seita.1G137900;Seita.2G152200;Seita.6G128000;Seita.7G006700;Seita.7G024400;Seita.7G301700;Seita.9G319900;Seita.9G516300
Biological Process	GO:0048449	floral organ formation	104	1	3.14	0.46517	Seita.7G076400
Biological Process	GO:0032210	regulation of telomere maintenance via telomerase	1	0	0.03	0.46526	--
Biological Process	GO:0032211	negative regulation of telomere maintenance via telomerase	1	0	0.03	0.46526	--
Biological Process	GO:0032205	negative regulation of telomere maintenance	1	0	0.03	0.46526	--
Biological Process	GO:0032845	negative regulation of homeostatic process	1	0	0.03	0.46526	--
Biological Process	GO:0051258	protein polymerization	133	4	4.01	0.46547	Seita.1G006000;Seita.3G364100;Seita.9G472700;Seita.9G560500
Biological Process	GO:0006605	protein targeting	469	5	14.14	0.46569	Seita.2G152200;Seita.7G006700;Seita.7G024400;Seita.7G301700;Seita.9G516300
Biological Process	GO:0006883	cellular sodium ion homeostasis	2	0	0.06	0.466	--
Biological Process	GO:0055078	sodium ion homeostasis	2	0	0.06	0.466	--
Biological Process	GO:0030244	cellulose biosynthetic process	91	5	2.74	0.46602	Seita.2G347600;Seita.5G319100;Seita.7G098500;Seita.9G460100;Setaria_italica_newGene_2846
Biological Process	GO:0006071	glycerol metabolic process	18	0	0.54	0.46685	--
Biological Process	GO:0042181	ketone biosynthetic process	41	1	1.24	0.46716	Seita.9G015100
Biological Process	GO:2000027	regulation of organ morphogenesis	9	0	0.27	0.46733	--
Biological Process	GO:0006412	translation	726	8	21.9	0.46835	Seita.1G028400;Seita.1G286000;Seita.3G141800;Seita.4G060600;Seita.6G107900;Seita.7G294600;Seita.7G301700;Seita.9G000200
Biological Process	GO:0097305	response to alcohol	487	12	14.69	0.46864	Seita.1G095300;Seita.1G355600;Seita.3G407300;Seita.4G224700;Seita.5G144400;Seita.5G411400;Seita.7G140200;Seita.8G169200;Seita.9G057800;Seita.9G057900;Setaria_italica_newGene_2770;Setaria_italica_newGene_910
Biological Process	GO:0006874	cellular calcium ion homeostasis	11	0	0.33	0.4687	--
Biological Process	GO:0071824	protein-DNA complex subunit organization	85	0	2.56	0.46955	--
Biological Process	GO:0065004	protein-DNA complex assembly	85	0	2.56	0.46955	--
Biological Process	GO:0051056	regulation of small GTPase mediated signal transduction	50	1	1.51	0.46957	Seita.3G260900
Biological Process	GO:0007265	Ras protein signal transduction	50	1	1.51	0.46957	Seita.3G260900
Biological Process	GO:0046578	regulation of Ras protein signal transduction	50	1	1.51	0.46957	Seita.3G260900
Biological Process	GO:0009268	response to pH	2	0	0.06	0.47017	--
Biological Process	GO:0051783	regulation of nuclear division	21	0	0.63	0.47029	--
Biological Process	GO:0046835	carbohydrate phosphorylation	7	0	0.21	0.47069	--
Biological Process	GO:0032544	plastid translation	11	0	0.33	0.47141	--
Biological Process	GO:0019279	L-methionine biosynthetic process from L-homoserine via cystathionine	1	0	0.03	0.47186	--
Biological Process	GO:0009092	homoserine metabolic process	1	0	0.03	0.47186	--
Biological Process	GO:0071266	'de novo' L-methionine biosynthetic process	1	0	0.03	0.47186	--
Biological Process	GO:0006040	amino sugar metabolic process	34	0	1.03	0.47245	--
Biological Process	GO:0031329	regulation of cellular catabolic process	71	1	2.14	0.47299	Seita.3G260900
Biological Process	GO:0009804	coumarin metabolic process	12	0	0.36	0.47315	--
Biological Process	GO:0009805	coumarin biosynthetic process	12	0	0.36	0.47315	--
Biological Process	GO:0046349	amino sugar biosynthetic process	6	0	0.18	0.4737	--
Biological Process	GO:2000023	regulation of lateral root development	2	0	0.06	0.47385	--
Biological Process	GO:0032774	RNA biosynthetic process	1900	40	57.3	0.47539	Seita.1G028400;Seita.1G113400;Seita.1G194100;Seita.2G152200;Seita.2G355900;Seita.3G066700;Seita.3G108500;Seita.3G202300;Seita.3G366500;Seita.4G060600;Seita.4G086300;Seita.4G157200;Seita.4G168500;Seita.4G263400;Seita.5G132800;Seita.5G178400;Seita.5G381300;Seita.5G394300;Seita.5G411500;Seita.6G024700;Seita.6G223600;Seita.6G244100;Seita.7G109700;Seita.7G188500;Seita.7G195400;Seita.7G298100;Seita.7G3…
Biological Process	GO:0006505	GPI anchor metabolic process	23	0	0.69	0.47581	--
Biological Process	GO:0010269	response to selenium ion	2	0	0.06	0.47634	--
Biological Process	GO:0071461	cellular response to redox state	3	0	0.09	0.47664	--
Biological Process	GO:0006526	arginine biosynthetic process	17	1	0.51	0.47691	Seita.7G189300
Biological Process	GO:0009725	response to hormone	1060	28	31.97	0.47849	Seita.1G000700;Seita.1G028400;Seita.1G062600;Seita.1G095300;Seita.1G355600;Seita.2G426500;Seita.3G109200;Seita.3G407300;Seita.4G060600;Seita.4G101300;Seita.4G224700;Seita.4G235600;Seita.5G018600;Seita.5G144400;Seita.5G197500;Seita.5G314500;Seita.5G411400;Seita.7G140200;Seita.7G189300;Seita.7G258700;Seita.8G169200;Seita.9G057800;Seita.9G057900;Seita.9G346800;Seita.9G358800;Seita.9G460100;Setaria_i…
Biological Process	GO:0030042	actin filament depolymerization	18	0	0.54	0.47849	--
Biological Process	GO:0051261	protein depolymerization	18	0	0.54	0.47849	--
Biological Process	GO:0010557	positive regulation of macromolecule biosynthetic process	241	3	7.27	0.47873	Seita.3G066700;Seita.6G244100;Seita.9G567200
Biological Process	GO:0032102	negative regulation of response to external stimulus	2	0	0.06	0.47914	--
Biological Process	GO:0002832	negative regulation of response to biotic stimulus	2	0	0.06	0.47914	--
Biological Process	GO:0043901	negative regulation of multi-organism process	2	0	0.06	0.47914	--
Biological Process	GO:1900030	regulation of pectin biosynthetic process	1	0	0.03	0.48046	--
Biological Process	GO:0098656	anion transmembrane transport	79	6	2.38	0.48052	Seita.2G090200;Seita.4G246700;Seita.5G449100;Seita.5G449200;Seita.5G449400;Seita.6G203200
Biological Process	GO:0000710	meiotic mismatch repair	4	0	0.12	0.48054	--
Biological Process	GO:0044364	disruption of cells of other organism	8	1	0.24	0.48126	Seita.2G365800
Biological Process	GO:0031640	killing of cells of other organism	8	1	0.24	0.48126	Seita.2G365800
Biological Process	GO:0001906	cell killing	8	1	0.24	0.48126	Seita.2G365800
Biological Process	GO:0050982	detection of mechanical stimulus	1	0	0.03	0.4816	--
Biological Process	GO:0009112	nucleobase metabolic process	27	0	0.81	0.48168	--
Biological Process	GO:0010481	epidermal cell division	1	0	0.03	0.48216	--
Biological Process	GO:0010482	regulation of epidermal cell division	1	0	0.03	0.48216	--
Biological Process	GO:0043173	nucleotide salvage	13	1	0.39	0.48219	Seita.7G022800
Biological Process	GO:0016255	attachment of GPI anchor to protein	2	0	0.06	0.48284	--
Biological Process	GO:0003006	developmental process involved in reproduction	1363	27	41.11	0.48346	Seita.1G064400;Seita.1G286000;Seita.1G364400;Seita.2G056500;Seita.2G168000;Seita.2G170200;Seita.2G426500;Seita.3G222300;Seita.4G019700;Seita.6G200000;Seita.6G240900;Seita.7G076400;Seita.7G109700;Seita.7G258700;Seita.7G259700;Seita.7G301700;Seita.8G029600;Seita.8G043300;Seita.8G230000;Seita.9G015100;Seita.9G081900;Seita.9G138800;Seita.9G197300;Seita.9G306000;Seita.9G386900;Setaria_italica_newGene_…
Biological Process	GO:0010647	positive regulation of cell communication	40	0	1.21	0.48368	--
Biological Process	GO:0007050	cell cycle arrest	4	0	0.12	0.4838	--
Biological Process	GO:0048527	lateral root development	76	3	2.29	0.48398	Seita.5G197500;Seita.9G346800;Seita.9G386900
Biological Process	GO:0018196	peptidyl-asparagine modification	2	0	0.06	0.48404	--
Biological Process	GO:0018279	protein N-linked glycosylation via asparagine	2	0	0.06	0.48404	--
Biological Process	GO:0010417	glucuronoxylan biosynthetic process	9	1	0.27	0.48504	Seita.3G235400
Biological Process	GO:0043405	regulation of MAP kinase activity	25	0	0.75	0.48623	--
Biological Process	GO:0044764	multi-organism cellular process	61	0	1.84	0.48652	--
Biological Process	GO:0010117	photoprotection	3	0	0.09	0.48731	--
Biological Process	GO:1902531	regulation of intracellular signal transduction	80	1	2.41	0.48786	Seita.3G260900
Biological Process	GO:0008216	spermidine metabolic process	13	1	0.39	0.48796	Seita.1G244900
Biological Process	GO:0016233	telomere capping	2	0	0.06	0.48836	--
Biological Process	GO:0071705	nitrogen compound transport	382	14	11.52	0.48851	Seita.1G259900;Seita.1G282400;Seita.2G090200;Seita.3G043600;Seita.3G300700;Seita.3G357700;Seita.4G246700;Seita.5G326800;Seita.5G449100;Seita.5G449200;Seita.5G449400;Seita.5G452400;Seita.7G140200;Seita.9G311700
Biological Process	GO:0006424	glutamyl-tRNA aminoacylation	5	0	0.15	0.48959	--
Biological Process	GO:0070370	cellular heat acclimation	1	0	0.03	0.49069	--
Biological Process	GO:0006886	intracellular protein transport	621	7	18.73	0.49135	Seita.2G152200;Seita.6G128000;Seita.7G006700;Seita.7G024400;Seita.7G301700;Seita.9G319900;Seita.9G516300
Biological Process	GO:0034051	negative regulation of plant-type hypersensitive response	2	0	0.06	0.49179	--
Biological Process	GO:0009270	response to humidity	2	0	0.06	0.49199	--
Biological Process	GO:0019673	GDP-mannose metabolic process	8	1	0.24	0.49216	Seita.9G460100
Biological Process	GO:0042357	thiamine diphosphate metabolic process	5	0	0.15	0.4922	--
Biological Process	GO:0009229	thiamine diphosphate biosynthetic process	5	0	0.15	0.4922	--
Biological Process	GO:0006367	transcription initiation from RNA polymerase II promoter	13	0	0.39	0.49291	--
Biological Process	GO:0000303	response to superoxide	19	0	0.57	0.49299	--
Biological Process	GO:0000305	response to oxygen radical	19	0	0.57	0.49299	--
Biological Process	GO:0019427	acetyl-CoA biosynthetic process from acetate	2	0	0.06	0.4931	--
Biological Process	GO:0043419	urea catabolic process	1	0	0.03	0.49325	--
Biological Process	GO:0019627	urea metabolic process	1	0	0.03	0.49325	--
Biological Process	GO:2000031	regulation of salicylic acid mediated signaling pathway	2	0	0.06	0.49421	--
Biological Process	GO:0080151	positive regulation of salicylic acid mediated signaling pathway	2	0	0.06	0.49421	--
Biological Process	GO:0007051	spindle organization	30	0	0.9	0.49445	--
Biological Process	GO:0046294	formaldehyde catabolic process	2	0	0.06	0.49461	--
Biological Process	GO:0009620	response to fungus	247	7	7.45	0.49495	Seita.2G365800;Seita.3G235000;Seita.3G263800;Seita.5G319100;Seita.5G448200;Seita.6G189300;Seita.9G298200
Biological Process	GO:0048657	anther wall tapetum cell differentiation	6	0	0.18	0.49525	--
Biological Process	GO:0043455	regulation of secondary metabolic process	7	1	0.21	0.49638	Seita.5G319100
Biological Process	GO:0010115	regulation of abscisic acid biosynthetic process	7	1	0.21	0.49638	Seita.5G319100
Biological Process	GO:0010604	positive regulation of macromolecule metabolic process	267	5	8.05	0.49659	Seita.3G066700;Seita.6G128000;Seita.6G244100;Seita.9G319900;Seita.9G567200
Biological Process	GO:0034308	primary alcohol metabolic process	5	0	0.15	0.49677	--
Biological Process	GO:0009065	glutamine family amino acid catabolic process	10	1	0.3	0.49682	Seita.1G244900
Biological Process	GO:0033962	cytoplasmic mRNA processing body assembly	1	0	0.03	0.49703	--
Biological Process	GO:0034314	Arp2/3 complex-mediated actin nucleation	6	0	0.18	0.49735	--
Biological Process	GO:0034614	cellular response to reactive oxygen species	82	2	2.47	0.49743	Seita.1G124100;Seita.8G029600
Biological Process	GO:0002100	tRNA wobble adenosine to inosine editing	1	0	0.03	0.49768	--
Biological Process	GO:0007169	transmembrane receptor protein tyrosine kinase signaling pathway	29	0	0.87	0.49982	--
Biological Process	GO:0006790	sulfur compound metabolic process	409	10	12.34	0.50005	Seita.1G254000;Seita.3G249600;Seita.5G154800;Seita.6G036000;Seita.8G169200;Seita.9G015100;Seita.9G061300;Seita.9G191400;Seita.9G346800;Seita.9G472700
Biological Process	GO:0010452	histone H3-K36 methylation	2	0	0.06	0.50017	--
Biological Process	GO:0034975	protein folding in endoplasmic reticulum	2	0	0.06	0.50027	--
Biological Process	GO:0007569	cell aging	6	0	0.18	0.5005	--
Biological Process	GO:0009683	indoleacetic acid metabolic process	29	2	0.87	0.50104	Seita.1G254000;Seita.8G169200
Biological Process	GO:0031667	response to nutrient levels	134	2	4.04	0.50118	Seita.2G044800;Seita.3G196200
Biological Process	GO:0042430	indole-containing compound metabolic process	67	3	2.02	0.50124	Seita.1G254000;Seita.6G251100;Seita.8G169200
Biological Process	GO:0030258	lipid modification	184	1	5.55	0.50154	Seita.2G097200
Biological Process	GO:0044283	small molecule biosynthetic process	990	37	29.86	0.50201	Seita.1G064400;Seita.1G167200;Seita.1G240200;Seita.1G254000;Seita.1G339600;Seita.2G128600;Seita.2G257000;Seita.2G394900;Seita.3G137500;Seita.3G249600;Seita.4G226300;Seita.4G235600;Seita.5G099500;Seita.5G154800;Seita.5G319100;Seita.5G411400;Seita.6G036000;Seita.7G006700;Seita.7G076400;Seita.7G142900;Seita.7G189300;Seita.7G233600;Seita.7G325100;Seita.8G034400;Seita.8G043300;Seita.8G149600;Seita.8G1…
Biological Process	GO:0034762	regulation of transmembrane transport	28	1	0.84	0.50222	Seita.5G323200
Biological Process	GO:0034765	regulation of ion transmembrane transport	28	1	0.84	0.50222	Seita.5G323200
Biological Process	GO:0015916	fatty-acyl-CoA transport	2	0	0.06	0.5027	--
Biological Process	GO:1901337	thioester transport	2	0	0.06	0.5027	--
Biological Process	GO:0035335	peptidyl-tyrosine dephosphorylation	32	2	0.97	0.50309	Seita.5G006400;Seita.8G097500
Biological Process	GO:0032011	ARF protein signal transduction	26	1	0.78	0.5033	Seita.3G260900
Biological Process	GO:0032012	regulation of ARF protein signal transduction	26	1	0.78	0.5033	Seita.3G260900
Biological Process	GO:0010082	regulation of root meristem growth	7	0	0.21	0.50334	--
Biological Process	GO:0044699	single-organism process	9944	268	299.9	0.50352	Seita.1G000700;Seita.1G006000;Seita.1G008400;Seita.1G028400;Seita.1G057700;Seita.1G062600;Seita.1G064400;Seita.1G095300;Seita.1G106300;Seita.1G109900;Seita.1G124100;Seita.1G135700;Seita.1G137900;Seita.1G167200;Seita.1G169800;Seita.1G171800;Seita.1G194100;Seita.1G225800;Seita.1G240200;Seita.1G244900;Seita.1G254000;Seita.1G259900;Seita.1G282400;Seita.1G286000;Seita.1G339600;Seita.1G354400;Seita.1G3…
Biological Process	GO:0006641	triglyceride metabolic process	16	0	0.48	0.50381	--
Biological Process	GO:0008295	spermidine biosynthetic process	11	1	0.33	0.50433	Seita.1G244900
Biological Process	GO:0080171	lytic vacuole organization	2	0	0.06	0.50494	--
Biological Process	GO:0070475	rRNA base methylation	2	0	0.06	0.50504	--
Biological Process	GO:0045039	protein import into mitochondrial inner membrane	7	0	0.21	0.50556	--
Biological Process	GO:0043900	regulation of multi-organism process	64	0	1.93	0.50585	--
Biological Process	GO:0006890	retrograde vesicle-mediated transport, Golgi to ER	11	0	0.33	0.50602	--
Biological Process	GO:0006351	transcription, DNA-templated	1892	40	57.06	0.50698	Seita.1G028400;Seita.1G113400;Seita.1G194100;Seita.2G152200;Seita.2G355900;Seita.3G066700;Seita.3G108500;Seita.3G202300;Seita.3G366500;Seita.4G060600;Seita.4G086300;Seita.4G157200;Seita.4G168500;Seita.4G263400;Seita.5G132800;Seita.5G178400;Seita.5G381300;Seita.5G394300;Seita.5G411500;Seita.6G024700;Seita.6G223600;Seita.6G244100;Seita.7G109700;Seita.7G188500;Seita.7G195400;Seita.7G298100;Seita.7G3…
Biological Process	GO:0043288	apocarotenoid metabolic process	39	3	1.18	0.50743	Seita.5G319100;Seita.7G189300;Seita.9G061300
Biological Process	GO:0007530	sex determination	2	0	0.06	0.50951	--
Biological Process	GO:0009699	phenylpropanoid biosynthetic process	80	4	2.41	0.50974	Seita.1G000700;Seita.1G240200;Seita.5G154800;Seita.6G026000
Biological Process	GO:0048462	carpel formation	2	0	0.06	0.51002	--
Biological Process	GO:1901658	glycosyl compound catabolic process	420	10	12.67	0.51028	Seita.1G225800;Seita.2G068600;Seita.3G181300;Seita.3G260900;Seita.4G066400;Seita.4G246700;Seita.6G234600;Seita.7G258700;Seita.8G163600;Setaria_italica_newGene_2770
Biological Process	GO:0019243	methylglyoxal catabolic process to D-lactate via S-lactoyl-glutathione	65	2	1.96	0.51061	Seita.6G036000;Seita.9G015100
Biological Process	GO:0006089	lactate metabolic process	65	2	1.96	0.51061	Seita.6G036000;Seita.9G015100
Biological Process	GO:0006026	aminoglycan catabolic process	22	0	0.66	0.51078	--
Biological Process	GO:0006030	chitin metabolic process	22	0	0.66	0.51078	--
Biological Process	GO:0006032	chitin catabolic process	22	0	0.66	0.51078	--
Biological Process	GO:1901072	glucosamine-containing compound catabolic process	22	0	0.66	0.51078	--
Biological Process	GO:0046348	amino sugar catabolic process	22	0	0.66	0.51078	--
Biological Process	GO:0046202	cyanide biosynthetic process	1	0	0.03	0.51095	--
Biological Process	GO:1902170	cellular response to reactive nitrogen species	1	0	0.03	0.51124	--
Biological Process	GO:0071219	cellular response to molecule of bacterial origin	1	0	0.03	0.51124	--
Biological Process	GO:0071732	cellular response to nitric oxide	1	0	0.03	0.51124	--
Biological Process	GO:0009631	cold acclimation	18	0	0.54	0.51244	--
Biological Process	GO:0009814	defense response, incompatible interaction	218	6	6.57	0.51281	Seita.2G365800;Seita.3G263800;Seita.5G018600;Seita.5G411400;Seita.5G448200;Seita.8G169200
Biological Process	GO:0034655	nucleobase-containing compound catabolic process	503	13	15.17	0.51288	Seita.1G225800;Seita.2G044800;Seita.2G068600;Seita.3G034900;Seita.3G181300;Seita.3G260900;Seita.4G066400;Seita.4G246700;Seita.6G234600;Seita.7G258700;Seita.7G314000;Seita.8G163600;Setaria_italica_newGene_2770
Biological Process	GO:0006379	mRNA cleavage	8	0	0.24	0.51341	--
Biological Process	GO:0006740	NADPH regeneration	169	2	5.1	0.51361	Seita.5G099500;Seita.9G360000
Biological Process	GO:0072523	purine-containing compound catabolic process	413	10	12.46	0.51421	Seita.1G225800;Seita.2G068600;Seita.3G181300;Seita.3G260900;Seita.4G066400;Seita.4G246700;Seita.6G234600;Seita.7G258700;Seita.8G163600;Setaria_italica_newGene_2770
Biological Process	GO:0015711	organic anion transport	222	8	6.7	0.51474	Seita.2G090200;Seita.3G043600;Seita.4G246700;Seita.5G449100;Seita.5G449200;Seita.5G449400;Seita.6G203200;Seita.9G311700
Biological Process	GO:0033358	UDP-L-arabinose biosynthetic process	4	0	0.12	0.51486	--
Biological Process	GO:0045227	capsule polysaccharide biosynthetic process	4	0	0.12	0.51486	--
Biological Process	GO:0045230	capsule organization	4	0	0.12	0.51486	--
Biological Process	GO:0080163	regulation of protein serine/threonine phosphatase activity	2	0	0.06	0.51532	--
Biological Process	GO:0006364	rRNA processing	248	2	7.48	0.51652	Seita.2G044800;Seita.3G249600
Biological Process	GO:0016024	CDP-diacylglycerol biosynthetic process	5	0	0.15	0.51695	--
Biological Process	GO:0046341	CDP-diacylglycerol metabolic process	5	0	0.15	0.51695	--
Biological Process	GO:0009808	lignin metabolic process	68	3	2.05	0.51779	Seita.5G154800;Seita.6G026000;Seita.7G330200
Biological Process	GO:0071577	zinc II ion transmembrane transport	14	0	0.42	0.51817	--
Biological Process	GO:0010089	xylem development	30	1	0.9	0.51824	Seita.9G560500
Biological Process	GO:0071483	cellular response to blue light	18	1	0.54	0.51836	Seita.7G018400
Biological Process	GO:0009700	indole phytoalexin biosynthetic process	4	0	0.12	0.51868	--
Biological Process	GO:0046217	indole phytoalexin metabolic process	4	0	0.12	0.51868	--
Biological Process	GO:0031060	regulation of histone methylation	5	0	0.15	0.51879	--
Biological Process	GO:0031056	regulation of histone modification	5	0	0.15	0.51879	--
Biological Process	GO:1903308	regulation of chromatin organization	5	0	0.15	0.51879	--
Biological Process	GO:1902275	regulation of chromatin organization	5	0	0.15	0.51879	--
Biological Process	GO:0072655	establishment of protein localization to mitochondrion	89	1	2.68	0.51923	Seita.2G152200
Biological Process	GO:0006626	protein targeting to mitochondrion	89	1	2.68	0.51923	Seita.2G152200
Biological Process	GO:0070585	protein localization to mitochondrion	89	1	2.68	0.51923	Seita.2G152200
Biological Process	GO:0016925	protein sumoylation	13	0	0.39	0.5194	--
Biological Process	GO:0007006	mitochondrial membrane organization	10	0	0.3	0.52034	--
Biological Process	GO:0015850	organic hydroxy compound transport	19	0	0.57	0.52098	--
Biological Process	GO:0032456	endocytic recycling	4	0	0.12	0.52122	--
Biological Process	GO:0044092	negative regulation of molecular function	182	6	5.49	0.5215	Seita.2G061900;Seita.2G365800;Seita.7G072400;Seita.9G081900;Seita.9G472700;Setaria_italica_newGene_53
Biological Process	GO:0040011	locomotion	17	0	0.51	0.52153	--
Biological Process	GO:0071396	cellular response to lipid	189	2	5.7	0.52187	Seita.1G095300;Seita.4G235600
Biological Process	GO:0010265	SCF complex assembly	7	0	0.21	0.522	--
Biological Process	GO:0000712	resolution of meiotic recombination intermediates	6	0	0.18	0.52256	--
Biological Process	GO:0003333	amino acid transmembrane transport	49	4	1.48	0.52296	Seita.2G090200;Seita.5G449100;Seita.5G449200;Seita.5G449400
Biological Process	GO:0035019	somatic stem cell population maintenance	1	0	0.03	0.52316	--
Biological Process	GO:0044707	single-multicellular organism process	2450	57	73.89	0.52393	Seita.1G006000;Seita.1G064400;Seita.1G194100;Seita.1G286000;Seita.1G364400;Seita.2G035000;Seita.2G056500;Seita.2G102900;Seita.2G109300;Seita.2G168000;Seita.2G170200;Seita.2G398500;Seita.2G426500;Seita.3G066700;Seita.3G222300;Seita.4G019700;Seita.4G101300;Seita.5G015900;Seita.5G018600;Seita.5G084200;Seita.5G197500;Seita.5G315800;Seita.5G409000;Seita.5G411400;Seita.5G447700;Seita.6G027600;Seita.6G2…
Biological Process	GO:0033238	regulation of cellular amine metabolic process	9	1	0.27	0.52459	Seita.6G251100
Biological Process	GO:0006521	regulation of cellular amino acid metabolic process	9	1	0.27	0.52459	Seita.6G251100
Biological Process	GO:0016444	somatic cell DNA recombination	28	1	0.84	0.52529	Seita.6G244100
Biological Process	GO:0032958	inositol phosphate biosynthetic process	44	0	1.33	0.52557	--
Biological Process	GO:0006783	heme biosynthetic process	34	1	1.03	0.52568	Setaria_italica_newGene_2096
Biological Process	GO:0009663	plasmodesma organization	2	0	0.06	0.52637	--
Biological Process	GO:0006650	glycerophospholipid metabolic process	222	2	6.7	0.52653	Seita.7G006700;Seita.9G360000
Biological Process	GO:0048856	anatomical structure development	2360	54	71.18	0.52685	Seita.1G006000;Seita.1G064400;Seita.1G109900;Seita.1G194100;Seita.1G286000;Seita.1G364400;Seita.2G056500;Seita.2G102900;Seita.2G168000;Seita.2G170200;Seita.2G398500;Seita.2G426500;Seita.3G066700;Seita.3G067600;Seita.3G222300;Seita.3G235000;Seita.4G019700;Seita.4G101300;Seita.5G197500;Seita.5G234200;Seita.5G315800;Seita.5G411400;Seita.5G447700;Seita.6G027600;Seita.6G200000;Seita.6G240900;Seita.6G2…
Biological Process	GO:0033365	protein localization to organelle	394	4	11.88	0.52689	Seita.2G152200;Seita.7G006700;Seita.7G024400;Seita.7G301700
Biological Process	GO:2000038	regulation of stomatal complex development	7	0	0.21	0.5271	--
Biological Process	GO:0045682	regulation of epidermis development	7	0	0.21	0.5271	--
Biological Process	GO:0009553	embryo sac development	200	3	6.03	0.5275	Seita.4G019700;Seita.9G138800;Setaria_italica_newGene_2761
Biological Process	GO:0019310	inositol catabolic process	1	0	0.03	0.52802	--
Biological Process	GO:0043068	positive regulation of programmed cell death	2	0	0.06	0.52822	--
Biological Process	GO:0034052	positive regulation of plant-type hypersensitive response	2	0	0.06	0.52822	--
Biological Process	GO:0031507	heterochromatin assembly	9	0	0.27	0.5288	--
Biological Process	GO:0070828	heterochromatin organization	9	0	0.27	0.5288	--
Biological Process	GO:0046401	lipopolysaccharide core region metabolic process	1	0	0.03	0.52889	--
Biological Process	GO:0009244	lipopolysaccharide core region biosynthetic process	1	0	0.03	0.52889	--
Biological Process	GO:0032025	response to cobalt ion	1	0	0.03	0.52911	--
Biological Process	GO:0070574	cadmium ion transmembrane transport	1	0	0.03	0.52911	--
Biological Process	GO:1901404	regulation of tetrapyrrole catabolic process	5	0	0.15	0.52929	--
Biological Process	GO:0010271	regulation of chlorophyll catabolic process	5	0	0.15	0.52929	--
Biological Process	GO:0046655	folic acid metabolic process	1	0	0.03	0.52932	--
Biological Process	GO:0046656	folic acid biosynthetic process	1	0	0.03	0.52932	--
Biological Process	GO:0048367	shoot system development	906	19	27.32	0.5295	Seita.1G194100;Seita.1G364400;Seita.2G102900;Seita.2G170200;Seita.2G398500;Seita.2G426500;Seita.3G066700;Seita.4G019700;Seita.5G315800;Seita.6G200000;Seita.7G006700;Seita.7G076400;Seita.7G189300;Seita.7G258700;Seita.7G259700;Seita.9G016000;Seita.9G138800;Seita.9G306000;Seita.9G567200
Biological Process	GO:0072529	pyrimidine-containing compound catabolic process	7	0	0.21	0.5297	--
Biological Process	GO:0010036	response to boron-containing substance	6	0	0.18	0.5302	--
Biological Process	GO:0044271	cellular nitrogen compound biosynthetic process	2469	59	74.46	0.53026	Seita.1G028400;Seita.1G113400;Seita.1G194100;Seita.1G225800;Seita.1G244900;Seita.1G254000;Seita.2G044800;Seita.2G068600;Seita.2G152200;Seita.2G293500;Seita.2G355900;Seita.2G435700;Seita.3G066700;Seita.3G108500;Seita.3G202300;Seita.3G249600;Seita.3G366500;Seita.4G060600;Seita.4G086300;Seita.4G157200;Seita.4G168500;Seita.4G263400;Seita.5G099500;Seita.5G132800;Seita.5G154800;Seita.5G178400;Seita.5G3…
Biological Process	GO:0046654	tetrahydrofolate biosynthetic process	6	0	0.18	0.53056	--
Biological Process	GO:0097306	cellular response to alcohol	166	1	5.01	0.53059	Seita.1G095300
Biological Process	GO:0009225	nucleotide-sugar metabolic process	43	1	1.3	0.53109	Seita.9G460100
Biological Process	GO:0042762	regulation of sulfur metabolic process	5	0	0.15	0.5314	--
Biological Process	GO:0006152	purine nucleoside catabolic process	412	10	12.43	0.53175	Seita.1G225800;Seita.2G068600;Seita.3G181300;Seita.3G260900;Seita.4G066400;Seita.4G246700;Seita.6G234600;Seita.7G258700;Seita.8G163600;Setaria_italica_newGene_2770
Biological Process	GO:0043289	apocarotenoid biosynthetic process	35	3	1.06	0.53305	Seita.5G319100;Seita.7G189300;Seita.9G061300
Biological Process	GO:0010200	response to chitin	85	0	2.56	0.53326	--
Biological Process	GO:0001682	tRNA 5'-leader removal	1	0	0.03	0.53376	--
Biological Process	GO:0019295	coenzyme M biosynthetic process	1	0	0.03	0.53441	--
[truncated: 5,311 more rows]
