# Supplementary material for: Uncovering the mechanism of anthocyanin accumulation in a purple-leaved variety of foxtail millet (Setaria italica) by transcriptome analysis
Source: PeerJ. 2022 Oct 3;10:e14099. doi: 10.7717/peerj.14099 (PMC9536322; doi:10.7717/peerj.14099)
Supplement: Table S9 [file peerj-10-14099-s012.xlsx]

## Sheet: Sheet1
ID	Name	Original producing area	Type	purple tissues
B1	Paoziyanguzi-1	China	Chinese landrace
B10	Huangshatuchugu	China	Chinese landrace	√
B100	Hongniangu	China	Chinese landrace	√
B101	Jiajinmiao	China	Chinese landrace
B102	Hongniangu	China	Chinese landrace	√
B104	Hongmiaoqitouhong	China	Chinese landrace	√
B105	Hongniangu	China	Chinese landrace
B108	Oulihong	China	Chinese landrace
B109	Baimaolianggu	China	Chinese landrace
B11	Cuihuashuilizhan	China	Chinese landrace
B110	Yeshenggu	China	Chinese landrace
B111	Yeshengguzi	China	Chinese landrace
B112	Xiaoshengbaigu	China	Chinese landrace	√
B113	Xiaohonggu	China	Chinese landrace
B114	Yugenze	Japan	World-wide germplasm
B115	Longzhaogu	China	Chinese landrace	√
B116	Qiegu	China	Chinese landrace
B117	Gahonggu	China	Chinese landrace	√
B118	Xiaohonggu	China	Chinese landrace	√
B119	Hongmaogu	China	Chinese landrace	√
B12	Hongniangu	China	Chinese landrace	√
B120	Jinbangzi	China	Chinese landrace	√
B121	Xiaomiaogu	China	Chinese landrace
B122	Xiaohonggu	China	Chinese landrace	√
B123	Baimaogu	China	Chinese landrace
B124	Daqingjie	NA	NA
B125	Guzi	China	Chinese landrace	√
B126	Guzi	China	Chinese landrace	√
B127	Guzi	China	Chinese landrace
B128	Huanggu	China	Chinese landrace
B129	Guzi	China	Chinese landrace
B13	Longzhao	China	Chinese landrace	√
B130	Babainian	China	Chinese landrace
B131	Xiaowuguzi	China	Chinese landrace	√
B133	Mulengbaishagu	China	Chinese landrace	√
B134	Guzi×Gaoliang	China	Chinese landrace
B135	78-0625	China	Mordern cultivar	√
B136	Longfu60533	China	Mordern cultivar
B137	2019-03-09	China	Mordern cultivar
B138	Tie8396	China	Mordern cultivar
B139	Yeguzi-1	China	Chinese landrace
B140	Maomaogu	China	Chinese landrace	√
B141	Xiaojinsu	China	Chinese landrace	√
B142	Baishagu	China	Chinese landrace
B143	Hongniangu	China	Chinese landrace	√
B144	Liushitianhuanjia	China	Chinese landrace
B145	Xiaohuangguzi	China	Chinese landrace
B146	Laotoujue	China	Chinese landrace
B147	Yazizui	China	Chinese landrace	√
B148	Yeguzi	China	Chinese landrace	√
B149	Lamahuang	China	Chinese landrace
B15	Daobaqi	China	Chinese landrace
B150	Hongmiaoniutougou	China	Chinese landrace	√
B151	Hongnuogu	China	Chinese landrace
B152	Honggu	China	Chinese landrace
B153	Hongrangu	China	Chinese landrace
B154	Xiaomingguzi	China	Chinese landrace	√
B155	Daliangzhougu	China	Chinese landrace
B156	Xiaosanbian	China	Chinese landrace	√
B157	Niumaobai	China	Chinese landrace
B158	Jiangu	China	Chinese landrace
B159	Louliyougu	China	Chinese landrace
B16	Chechuanchuan	China	Chinese landrace	√
B160	Yazizui	China	Chinese landrace
B161	Guyoutianranzajiao	China	Chinese landrace
B162	Leshanbainuo	China	Chinese landrace	√
B163	Huanggu	China	Chinese landrace
B164	Heigu	China	Chinese landrace
B166	Chaqinggu	China	Chinese landrace	√
B167	Dongshangu	China	Chinese landrace	√
B168	Jiugu	China	Chinese landrace
B169	Qitoubai	China	Chinese landrace
B170	Maomaogu	China	Chinese landrace
B171	Hebeigu	China	Chinese landrace
B172	Bachagu	China	Chinese landrace	√
B173	Zimeiqi	China	Chinese landrace
B174	Luoziwei	China	Chinese landrace
B175	Guang37	China	Mordern cultivar	√
B176	Jiaigan6	China	Mordern cultivar
B177	Jiyechong1	China	Mordern cultivar
B179	Huangdanzigu	China	Chinese landrace
B18	Beihuangsihao	Russia	World-wide germplasm
B180	Datonghuang	China	Chinese landrace
B181	Youzhi18	China	Chinese landrace
B182	Heguzi	China	Chinese landrace
B183	Baijiugu	China	Chinese landrace
B184	Huangjiugenqi	China	Chinese landrace
B185	Xiaohuanggu	China	Chinese landrace
B186	Rangu	China	Chinese landrace	√
B187	Zhouliwei	China	Chinese landrace	√
B188	Bailiaojiang	China	Chinese landrace
B19	Xiaomiaojin	China	Chinese landrace
B190	Hongjiugu	China	Chinese landrace
B191	Daobaqi	China	Chinese landrace
B192	Sugu	China	Chinese landrace
B193	Nuosuguzi	China	Chinese landrace	√
B194	Zhuyeqing	China	Chinese landrace	√
B195	Dahongmaogu	China	Chinese landrace	√
B196	Zhuyeqing	China	Chinese landrace
B197	Huangguzi	China	Chinese landrace
B198	Jingu42	China	Mordern cultivar	√
B199	Maoshigu	China	Chinese landrace	√
B2	Laolaibian	China	Chinese landrace	√
B20	Huangniangu	China	Chinese landrace
B200	Lamahuang	China	Chinese landrace	√
B202	Jinshu	China	Chinese landrace	√
B203	Xiaolibaibuyuxi	China	Mordern cultivar	√
B204	DA3buyu	China	Mordern cultivar	√
B205	Xian256B	China	Mordern cultivar	√
B207	Xuansan4n	China	Mordern cultivar
B208	338A	China	Mordern cultivar
B209	Xi1-2-4	China	Mordern cultivar
B21	Heiniangu	China	Chinese landrace
B211	Huangsu	China	Chinese landrace
B212	K-3606	Russia	World-wide germplasm
B213	Ise1474	NA	World-wide germplasm
B214	Zheng204(1)	China	Mordern cultivar	√
B215	Zheng448	China	Mordern cultivar
B216	Zheng256	China	Mordern cultivar
B217	Zheng737	China	Mordern cultivar
B218	Tie9037	China	Mordern cultivar
B219	1/1/60	China	Mordern cultivar
B22	Damaomaogu	China	Chinese landrace
B221	Xiaomi	China	Chinese landrace
B224	Gouweisu(xiaosu)	China	Chinese landrace	√
B225	Baigu	China	Chinese landrace
B226	Zidigen	China	Chinese landrace
B227	Shengtouzi	China	Chinese landrace
B228	Baishaliu	China	Chinese landrace
B229	Hongniangu	China	Chinese landrace
B23	Dahandanniangu	China	Chinese landrace
B230	Honggu	China	Chinese landrace	√
B231	Guang8	China	Mordern cultivar
B232	Guang37	China	Mordern cultivar
B233	Geqing1	China	Chinese landrace
B234	Miquanguzi	China	Chinese landrace
B235	Yangmaonuo	China	Chinese landrace	√
B236	Hongpanuo1	China	Chinese landrace	√
B237	Dabaitiao	China	Chinese landrace
B238	Dahuanggu	China	Chinese landrace
B239	Jingu35
B24	Jindaobaqi	China	Chinese landrace
B240	Baishagu	China	Chinese landrace
B241	Damaosui	China	Chinese landrace
B242	Zhongmou-baogu	China	Chinese landrace
B243	Daluochuigu	China	Chinese landrace	√
B244	Jizhaohuanggu	China	Chinese landrace
B245	Hongergu	China	Chinese landrace
B246	Zhejiang692	China	Mordern cultivar	√
B247	Jinfen52
B248	longzhaonuo	China	Chinese landrace
B249	Wuzhaonuoxiaogu	China	Chinese landrace
B25	Wanmaozhuanian	China	Chinese landrace
B250	Maozhuanuo	China	Chinese landrace
B251	Huangjindou	China	Chinese landrace
B252	Nianzinuo	China	Chinese landrace
B258	Erbaigu	China	Chinese landrace
B26	Jingu5	China	Mordern cultivar
B261	Qinggu	China	Chinese landrace
B262	Huagu	China	Chinese landrace
B263	Chihegu	China	Chinese landrace
B264	Mengjingu1	China	Mordern cultivar
B268	Chigu8	China	Mordern cultivar
B269	Chigu9	China	Mordern cultivar
B27	Longgu	China	Chinese landrace
B272	Huangjinmiao	China	Mordern cultivar
B274	Jigu18	China	Mordern cultivar
B276	Jigu20	China	Mordern cultivar
B277	Jigu21	China	Mordern cultivar
B278	Jigu22	China	Mordern cultivar
B279	Jigu24	China	Mordern cultivar
B28	Qisimizi	China	Chinese landrace
B280	Jigu26	China	Mordern cultivar
B281	Jigu29
B282	Xiaoxiangmi	China	Mordern cultivar
B283	K325	China	Mordern cultivar
B284	Jigu15	China	Mordern cultivar
B285	Jigu17	China	Mordern cultivar
B286	Henggu9	China	Mordern cultivar
B287	2015	China	Mordern cultivar
B288	8322-14	China	Mordern cultivar
B289	Shuxiang1	China	Mordern cultivar
B291	Cang344	China	Mordern cultivar
B292	Baixiangyu	China	Chinese landrace	√
B293	Nei701	China	Mordern cultivar	√
B295	09dong-chuang140	China	Mordern cultivar
B297	Kuanjiu	China	Mordern cultivar
B298	03-992	China	Mordern cultivar
B299	Heiguzi	China	Mordern cultivar
B3	Dacaopi	China	Chinese landrace
B30	Erheisheyao	China	Chinese landrace	√
B301	Baogu18	China	Mordern cultivar
B302	An04-4705	China	Mordern cultivar
B303	An04-5014	China	Mordern cultivar
B304	An06-4113	China	Mordern cultivar
B305	An07-hai4065	China	Mordern cultivar
B306	An06h-8023	China	Mordern cultivar
B307	Yugu11	China	Mordern cultivar
B308	Yugu9	China	Mordern cultivar
B31	Baiyousha	China	Chinese landrace
B310	Yugu2	China	Mordern cultivar
B311	Gsyugu5	China	Mordern cultivar
B312	Yugu7	China	Mordern cultivar	√
B313	An93-15	China	Mordern cultivar
B314	Yugu14	China	Mordern cultivar
B316	Ji07607
B317	Ji07610	China	Mordern cultivar
B32	Jiangu	China	Chinese landrace
B321	Lugu8	China	Mordern cultivar
B323	Lugu10	China	Mordern cultivar
B324	Jigu11	China	Mordern cultivar
B325	Jigu12	China	Mordern cultivar
B326	Jigu13	China	Mordern cultivar
B328	Honggaigu	China	Mordern cultivar
B33	Gaolianghong	China	Chinese landrace	√
B331	Longu10	China	Mordern cultivar
B332	Longgu11	China	Mordern cultivar
B333	Longgu3	China	Mordern cultivar
B334	Longgu4	China	Mordern cultivar
B335	Longgu5	China	Mordern cultivar
B336	Longgu6	China	Mordern cultivar	√
B337	Longgu7	China	Mordern cultivar
B338	Longgu8	China	Mordern cultivar
B34	Esiniugu	China	Chinese landrace	√
B340	Longsu2	China	Mordern cultivar	√
B341	Gonggu65	China	Mordern cultivar
B342	Gonggu68	China	Mordern cultivar
B343	Gongai2	China	Mordern cultivar
B344	Chaogu12	China	Mordern cultivar	√
B345	Chaogu13	China	Mordern cultivar
B346	Jixiang1	China	Mordern cultivar
B347	Jigu25	China	Mordern cultivar
B348	Baimi1	China	Mordern cultivar
B349	Fenggu1
B350	Gufeng2	China	Mordern cultivar
B351	95307	China	Mordern cultivar
B352	Jingu1	China	Mordern cultivar
B354	Jigu28	China	Mordern cultivar
B355	Jigu30	China	Mordern cultivar	√
B356	206058	China	Mordern cultivar
B357	Canggu3	China	Mordern cultivar
B358	Canggu4	China	Mordern cultivar
B359	Cang555	China	Mordern cultivar
B360	Jigu12	China	Mordern cultivar
B361	Cang156	China	Mordern cultivar
B364	Gonggu5	China	Mordern cultivar
B365	Gonggu5-1	China	Mordern cultivar
B366	Gongguxin7	China	Mordern cultivar	√
B367	Gonggu31	China	Mordern cultivar
B368	Gonggu60	China	Mordern cultivar
B369	Gonggu61	China	Mordern cultivar
B37	Xiaoqinggu	China	Chinese landrace	√
B370	Gonggu62	China	Mordern cultivar
B373	Gonggu67	China	Mordern cultivar
B374	Gonggu69	China	Mordern cultivar
B375	Gonggu70	China	Mordern cultivar
B376	Gonggu71	China	Mordern cultivar
B377	Gonggu72	China	Mordern cultivar
B378	Gonggu73	China	Mordern cultivar
B379	Gonggu74	China	Mordern cultivar
B38	Daqingmiaoyuci	China	Chinese landrace	√
B380	Gonggu75	China	Mordern cultivar
B381	Gongai3	China	Mordern cultivar
B382	Gongai4	China	Mordern cultivar
B383	Baigu6	China	Mordern cultivar
B385	Baigu9	China	Mordern cultivar
B386	Chaogu14	China	Mordern cultivar
B389	Longgu31	China	Mordern cultivar
B39	Jingyuansanhaozhuyeqing	China	Chinese landrace	√
B390	Longgu32	China	Mordern cultivar
B391	216	China	Mordern cultivar
B392	07-7002	China	Mordern cultivar
B393	Longgu25	China	Mordern cultivar
B394	Longgu26	China	Mordern cultivar
B395	Longgu27	China	Mordern cultivar
B396	Longgu28	China	Mordern cultivar
B397	Nenxuan10	China	Mordern cultivar
B398	Nenxuan11	China	Mordern cultivar
B399	Nenxuan12	China	Mordern cultivar
B4	Caopi-daobaqi	China	Chinese landrace
B40	Yatache	China	Chinese landrace	√
B400	Nenxuan13	China	Mordern cultivar
B401	Nenxuan14	China	Mordern cultivar
B402	Nenxuan15	China	Mordern cultivar
B403	Nenxuan16	China	Mordern cultivar
B404	2019-01-06	China	Mordern cultivar
B405	200108-2	China	Mordern cultivar	√
B406	Jiugu8	China	Mordern cultivar	√
B407	Jiugu9
B408	Jiugu11	China	Mordern cultivar
B41	Qingmiaoniannian	China	Chinese landrace	√
B412	Jingu33	China	Mordern cultivar
B413	Jingu23	China	Mordern cultivar
B415	Jingu31	China	Mordern cultivar
B416	Jingu27	China	Mordern cultivar
B417	Jingu39	China	Mordern cultivar	√
B418	Chang0301	China	Mordern cultivar	√
B419	Changnong35	China	Mordern cultivar
B42	Qingruangu	China	Chinese landrace
B420	Changnong36	China	Mordern cultivar
B421	Qinhuang2	China	Mordern cultivar
B422	Fenxuan3	China	Mordern cultivar
B428	Pingdingdagu	China	Mordern cultivar
B429	Changsheng08	China	Mordern cultivar
B43	Yatache	China	Chinese landrace	√
B431	Changgu1	China	Mordern cultivar
B432	GBS	China	Chinese landrace
B44	Liulenggu	China	Chinese landrace	√
B45	Xiangyanggu	China	Chinese landrace	√
B46	Maotigu	China	Chinese landrace	√
B47	Huangdali	China	Chinese landrace	√
B48	Maomaoliang	China	Chinese landrace	√
B49	Qianchuanjingu	China	Chinese landrace	√
B5	Yazizui	China	Chinese landrace
B50	Huangmiaoguzi	China	Chinese landrace	√
B51	Loulixiu	China	Chinese landrace	√
B52	Loumiguzi	China	Chinese landrace
B53	Xiaojinjun	China	Chinese landrace	√
B54	Xiaozigen	China	Chinese landrace	√
B55	Shengtouhuanggu	China	Chinese landrace
B56	Qiumaoyu	China	Chinese landrace
B57	Qiangbiansui	China	Chinese landrace	√
B58	Xiaojigou	China	Chinese landrace
B59	Xinnonggu2	China	Chinese landrace
B6	Fodingzhu	China	Chinese landrace
B60	Qinggu	China	Chinese landrace	√
B61	Liushabai	China	Chinese landrace	√
B62	Huangniangu	China	Chinese landrace	√
B63	Bocaigenmaogu	China	Chinese landrace	√
B64	60tianhuangtang	China	Chinese landrace	√
B65	Qingmiaoniangu	China	Chinese landrace
B66	Zaogu	China	Chinese landrace	√
B67	Jingu21
B68	Foshou	China	Chinese landrace
B69	Xiaoqinggu	China	Chinese landrace
B7	Hongniangu	China	Chinese landrace	√
B70	Shiliuzi	China	Chinese landrace
B71	Zigenhong	China	Chinese landrace	√
B73	Qianchuanzi	China	Chinese landrace	√
B74	Yintianhan	China	Chinese landrace	√
B75	Jinpingguzi	China	Chinese landrace
B76	170	China	Mordern cultivar
B78	Eminguzi	China	Chinese landrace
B79	Shawanguzi	China	Chinese landrace
B8	Daobaqi	China	Chinese landrace
B80	Jingu54
B81	Gouweisu	China	Chinese landrace
B83	Jingu57
B85	Kraftborn	Holand	World-wide germplasm	√
B87	Tutou	USA	World-wide germplasm
B89	Depu	USA	World-wide germplasm	√
B9	Xiaojinzhuo	China	Chinese landrace
B90	S1359	NA	World-wide germplasm	√
B91	Qitouhuang	China	Chinese landrace
B92	Zhushanuo	China	Chinese landrace	√
B93	Jingu29
B94	Heigu2	China	Mordern cultivar	√
B96	Jinxiangyu	China	Chinese landrace
B97	Gougen	China	Chinese landrace
B98	Anfeng	China	Chinese landrace	√
